# Supplementary material for: PMI-controlled mannose metabolism and glycosylation determines tissue tolerance and virus fitness
Source: Nat Commun. 2024 Mar 8;15:2144. doi: 10.1038/s41467-024-46415-4 (PMC10923791; doi:10.1038/s41467-024-46415-4)
Supplement: Supplementary file 4 — Source data [file 41467_2024_46415_MOESM4_ESM.xlsx]

## Sheet: Figure 1
Fig 1b				Fig 1c				Fig 1d
	SARS-CoV-2				H1N1				ZIKV
Days post-challenge	PBS	Mannose(2g/kg)		Days post-challenge	PBS	Mannose(2g/kg)		Days post-challenge	PBS	Mannose(2g/kg)
5	1			10	1			7	1
6	1			8	1			7	1
6	1			8	1			8	1
6	1			9	1			9	1
6	1			10	1			9	1
14		0		10		1		12		1
7		1		14		0		14		0
7		1		14		0		14		0
8		1		11		1		11		1
9		1		12		1		11		1
Fig 1f
O2 Saturation （%）				Pulse Distention (μm)				Breath Rate (bpm)				Heart Rate （bpm）
Mock	PBS	Mannose		Mock	PBS	Mannose		Mock	PBS	Mannose		Mock	PBS	Mannose
97.2455	68.9727	76.6454		543.573	289.854	314.227		155.273	96.3636	102.364		703.455	395	491.273
99.3546	67.6182	73.4636		367.036	331.036	438.5		173.727	97.0909	86.7273		657.182	406.364	402.636
98.7818	51.5273	72.6273		440.109	285.673	435.618		187.454	121.909	118.636		722.364	438.273	476.818
97.6182	63.6636	74.7909		523.9	251.964	351.654		185.909	83.0909	85		773.818	386.909	472.636
99.6	52.234	84.5727		531.7	298.324	420.118		171.273	89.652	101.182		771.727	398.234	529.818
Fig 1g
	Mock-infection					H1N1+PBS					H1N1+Mannose
	0	0	0	0	0	6	7	9	8	7	3	3	2	4	4
Fig 1i					Fig 1j
	SARS-CoV-2				H1N1
Days post-challenge	PBS	Nirmatrelvir	Nirmatrelvir +Mannose		Days post-challenge	PBS	Zanamivir_D2-D7	Zanamivir_D2-D7+Mannose
5	1				8	1
6	1	1			9	1
6	1	1			9	1
6	1	1			9	1	1
7	1	1	1		10	1	1
8		1	1		11		1	1
8			1		13			1
10			1		14		0	0
14			0		14		0	0
					14			0

## Sheet: Figure 2
Fig. 2c
Mock	PBS	Mannose	Mannose+Insulin		Mock	PBS	Man	Man						Days	saline (n=4)	mannose (n=4)	mannose+5unit/kg insulin (n=3)
6.7	6.2	6.8	5.9		6.3	4.1	7.1	4.5						8	1
7.2	6.5	6.7	6.8		6.7	2.7	5.9	3.9						8	1
8.3	6	7	6.4		5.5	2.3	6.4	3.6						9	1
7.7	6.4	7.9	6.6		5.9	3.2	5.6	3.7						9	1
6.8	6.4	7.1	6.4		6.1	2.8	5.1	2.9						10	1
														10		1
														10		1
														14		0
														14		0
														12		1
														6			1
														7			1
														8			1
														6			1
														7			1
Fig. 2d
Amount	Mock				Averg	H1N1					H1N1+Mannose
Glu-6-P	0.251	0.449	0.278	0.218	0.299	0.242	0.392	0.387	0.249		0.381	0.21	0.279	0.329
Fruc-6-P	0.467	0.608	0.673	0.479	0.55675	0.544	0.749	0.881	0.67		0.759	0.539	0.696	0.676
Fruc-1,6-BP	1.473	2.272	3.632	1.641	2.2545	1.969	2.942	4.237	3.35		5.11	4.078	5.488	5.856
DHAP	0.582	0.647	0.88	0.758	0.71675	0.748	0.714	0.627	0.434		0.888	0.503	0.525	0.756
3-P-G	0.327	0.491	0.492	0.453	0.44075	0.588	0.671	0.723	0.585		0.483	0.527	0.627	0.555
Glyc-1-P	0.706	0.655	0.567	0.642	0.6425	0.647	0.857	0.797	0.632		0.66	0.63	0.657	0.65
PEP	0.077	0.091	0.09	0.083	0.08525	0.079	0.115	0.081	0.081		0.088	0.049	0.086	0.078
Pyruvic acid	7.993	10.087	9.502	11.657	9.80975	10.27	8.788	10.114	8.234		0.806	4.083	0.532	1.087
Lactic acid	25.969	29.49	26.886	21.933	26.0695	37.406	49.253	34.141	31.097		19.012	18.976	18.71	20.693
Citric acid	1.267	1.147	1.065	1.225	1.176	1.328	1.662	1.797	1.413		0.92	0.732	0.789	0.782
Isocitric acid	0.02	0.022	0.019	0.021	0.0205	0.025	0.025	0.027	0.025		0.019	0.013	0.016	0.016
α-ketoglutaric acid	0.49	0.677	0.694	0.554	0.60375	0.715	0.788	0.625	0.788		0.108	0.382	0.13	0.181
Succinic acid	0.236	0.306	0.311	0.277	0.2825	0.42	0.57	0.431	0.434		0.251358	0.35738	0.456161	0.380492
Fumaric acid	0.182	0.227	0.218	0.176	0.20075	0.225	0.197	0.235	0.216		0.143	0.138	0.165	0.156
Malic acid	1.185	1.394	1.137	1.223	1.23475	1.282	1.732	1.552	1.366		1.003	0.91	1.056	0.938
Oxalacetic acid	0.351	0.255	0.3	0.396	0.3255	0.24	0.277	0.307	0.231		0.106	0.103	0.102	0.15
Percent%	Mock					H1N1					H1N1+Mannose
Glu-6-P	83.9465	150.167	92.9766	72.9097		80.9365	131.104	129.431	83.2776		127.425	70.2341	93.311	110.033
Fruc-6-P	83.8797	109.205	120.88	86.035		97.7099	134.531	158.24	120.341		136.327	96.8119	125.011	121.419
DHAP	81.1999	90.2686	122.776	105.755		104.36	99.6163	87.4782	60.5511		123.893	70.1779	73.2473	105.476
3-P-G	74.1917	111.401	111.628	102.779		133.409	152.24	164.039	132.728		109.586	119.569	142.258	125.922
PEP	90.3226	106.745	105.572	97.3607		92.6686	134.897	95.0147	95.0147		103.226	57.478	100.88	91.4956
Pyruvic acid	81.4802	102.826	96.8628	118.831		104.692	89.5843	103.102	83.9369		8.21632	41.6219	5.42318	11.0808
Lactic acid	99.6145	113.121	103.132	84.1328		143.486	188.93	130.961	119.285		72.9281	72.79	71.7697	79.3763
Citric acid	107.738	97.534	90.5612	104.167		112.925	141.327	152.806	120.153		78.2313	62.2449	67.0918	66.4966
Isocitric acid	97.561	107.317	92.6829	102.439		121.951	121.951	131.707	121.951		92.6829	63.4146	78.0488	78.0488
α-ketoglutaric acid	81.1594	112.133	114.948	91.7598		118.427	130.518	103.52	130.518		17.8882	63.2712	21.5321	29.9793
Succinic acid	83.5398	108.319	110.088	98.0531		148.673	201.77	152.566	153.628		88.9764	126.506	161.473	134.688
Fumaric acid	90.66	113.076	108.593	87.6712		112.08	98.132	117.061	107.597		71.2329	68.7422	82.1918	77.7086
Malic acid	95.9708	112.897	92.0834	99.0484		103.827	140.271	125.693	110.63		81.231	73.6991	85.5234	75.9668
Oxalacetic acid	107.834	78.341	92.1659	121.659		73.7327	85.0998	94.3164	70.9677		32.5653	31.6436	31.3364	46.0829
Fig. 2f
		Mock: 0mM mannose					H1N1: 0mM mannose					H1N1: 5mM mannose					H1N1: 25mM mannose
metabolite	isotopologue	1	2	3	4	5	6	7	8	9	10	11	12	13	14	15	16	17	18	19	20
3-Phosphoglyceric acid	0	4009010	3600240	3755525	1191305	51243744	34083122	6660971	4118002	1915993	13700680	4620197	3635499	693068	14964708	3163914	6934769	32179987	28428998	3657039	907731
3-Phosphoglyceric acid	1	0	0	0	0	2692446	1257718	0	0	0	495635	0	0	0	0	0	220625	1110050	836784	0	0
3-Phosphoglyceric acid	2	1147563	26131	113017	37866	5610018	1257808	0	0	0	1018172	0	0	0	577463	287463	940878	2446931	1932885	0	0
3-Phosphoglyceric acid	3	0	0	0	0	0	0	0	0	0	0	0	0	0	762317	0	2035504	6078217	4059580	991118	537000
Lactic acid	0	48920125160	78345048873	59628179778	81402885873	125286000000	149065000000	106653000000	58746255375	127170000000	132965000000	102161000000	123043000000	79110124628	138360000000	127866000000	68377359774	113665000000	82210079520	83292329640	75200052087
Lactic acid	1	4861348989	8035685090	6505465388	9947289082	12749766776	14650794554	9468169218	5591733195	12868334154	11975727296	9166458625	9975245650	6289067864	11131625030	10647198653	4964034804	9541417705	7344318898	7155738819	5832429062
Lactic acid	2	15292996481	25057996612	21568528693	28185983954	37067444299	44406786732	26332332763	16571098434	36636420165	37422466597	31318944822	29478201037	18670252103	32167372121	29981280317	12929085950	29674048605	22508116869	26000348980	19404790930
Lactic acid	3	4272122888	5169532709	3819481592	5330146248	10535476267	15948578399	5292237533	3411128862	7479431860	11020167687	19905398386	20162800106	13600324101	22547410965	19862770310	21598961537	45686523082	32100200851	41455749142	35033266104
Succinic acid	0	895504938	1471683338	1231157163	1328798678	1560548337	1585924926	2088674716	1193358974	2280749861	1544878596	1153069487	1718546266	1032985601	1874977456	2228557936	1403827850	1656137912	1343154268	1376883836	1373715578
Succinic acid	1	185168687	287605148	257474538	261576995	344376314	318922420	398128189	238077507	462592083	305892280	223633300	310048563	196906017	357091522	446324661	239570318	269682344	246741088	231614164	242306129
Succinic acid	2	249840024	408080093	353892684	364496652	449269507	395557155	510553025	304719870	607351481	386620589	400699894	565976827	366781247	660665036	791838885	573387467	686636799	567353470	571525331	560518553
Succinic acid	3	69768929	114069057	101278194	102690574	124995979	104147467	133771388	79666993	160006934	103082146	127614159	177580559	110520706	216743541	266230394	216042195	262502864	219151026	222562923	235299580
Succinic acid	4	40477840	63060542	44651970	39025886	48858617	80413361	66238724	37618914	60989852	13927733	80940525	116002521	82277286	116043625	160945149	205378266	254085962	185148584	205405981	209726975
Fumaric acid	0	41818599	59875781	49816259	57802168	53725991	60599416	67100434	35468777	84463406	65885413	60178203	68643341	60327587	74095772	87107332	69966369	76448933	64109331	59434135	61500485
Fumaric acid	1	8071130	12548184	11177394	12772724	12832836	12970154	13531896	7355077	19360687	15285519	12521886	13772964	13301169	16630733	21125289	14226843	15837099	13015203	12414351	14050766
Fumaric acid	2	10817768	14223002	12428623	13640984	13610773	13738839	14739818	8021357	19614141	15127127	18134414	19948484	17145615	22017197	25735011	26075885	29557199	23210500	21895352	22639157
Fumaric acid	3	2574880	3703921	3253584	3222766	3531606	3181992	3576374	1765512	5024954	3732927	6350537	6669414	5542492	7613148	8832877	11844037	15123015	11118239	10649213	10673733
Fumaric acid	4	1671112	1813460	1712198	1750608	2291508	1590264	2202587	1505186	2610195	1815474	3327634	3515815	2561574	4121106	4513432	8263340	8891959	7113089	6509834	6495701
Malic acid	0	772727158	1281730049	1233564883	1178808975	1483461963	1017274258	1512626585	1117782192	1878576263	1094616178	1222224056	1156836282	1075424453	1983969231	2044023093	1467607655	1784331373	1483927559	1304074107	1558976765
Malic acid	1	154290178	254845220	252486215	247735772	330477262	209272763	299125733	222847993	417676307	242948997	200113445	193840108	187823999	355247180	472577573	240268999	314909557	256795126	276844760	335584970
Malic acid	2	179241256	264773118	256718730	237082203	343522941	213814444	293394132	215445684	401669400	226336549	246490011	252394836	217104935	429821334	549499970	413529772	524502326	398306629	427444679	452681609
Malic acid	3	47726177	69215497	68478827	61148328	96359371	56111564	76321902	56405085	102730982	57484715	88465790	87731423	73084610	157029325	188456864	202736572	270296625	185531661	208652006	225844377
Malic acid	4	19725992	22705424	21935349	19894383	34620187	19964548	25968184	18583416	32374918	19680388	37103823	39483459	32070525	60899851	69606241	118187243	147187373	101133851	101439023	99608630
Ribulose-5-phosphate	0	16846338	60899027	73850645	93739122	110987919	77479463	103199543	80340812	161706896	160884611	37336231	110638064	106081628	144793338	162381817	59653146	166043070	141475476	89328120	119328009
Ribulose-5-phosphate	1	11260143	34687646	43383056	62037568	58159596	34965331	52951898	41401108	94588241	96955096	14434061	35048392	43042947	59760637	74465490	26941552	37602829	37400112	27653602	34639655
Ribulose-5-phosphate	2	6762767	18821219	23661495	35497162	33372571	20899802	33202860	25053500	56739080	58907845	10520325	25651671	35936687	46401370	57348277	26102155	49042599	43584587	38512890	44910648
Ribulose-5-phosphate	3	4767199	14032831	16611920	26248178	21281610	11889391	20286520	16512479	39883169	37813614	6216144	14245233	21303837	28523912	36132484	15728574	30290933	25088229	23295239	29618771
Ribulose-5-phosphate	4	1721802	8159544	9335546	13803422	11057103	6786982	12423089	10280131	25357930	22243957	7618387	17840855	28934043	36837884	53175005	26644989	34527631	34715921	35766508	48025178
Ribulose-5-phosphate	5	0	0	0	0	0	111864	0	0	0	0	5294154	11613475	19544004	24360712	35172448	39220627	61063988	57612203	59111045	79667562
Ribose-5-phosphate	0	16846338	60899027	73850645	93739122	110980840	77479463	103468205	80340812	161926766	161885852	37310555	110596064	105681852	144793338	161661295	59653146	166150684	140820057	89328120	119138034
Ribose-5-phosphate	1	2521946	11189035	22663587	27187712	23018096	13680912	11485163	2895249	21916738	28325147	2603988	7340085	9825764	20533871	15828749	5311098	8255894	8352248	3849419	6245695
Ribose-5-phosphate	2	1961070	9769040	13430035	22299496	16518232	2418464	12234869	1981562	9968339	13472499	1146511	6059303	5932598	3910757	17854529	5474606	5923208	11272424	5722510	7741867
Ribose-5-phosphate	3	1982017	7420438	5612989	9729427	5613342	2829684	6259813	3326690	13833845	12284348	1086702	4353589	2107359	10045410	12395133	3694860	3265968	3502118	4334029	4354045
Ribose-5-phosphate	4	1112145	4200424	6056348	6463465	8155376	868163	3997378	1738939	6736245	7139586	2602714	10547324	8074056	0	11137599	5962956	15532283	8794263	9204357	5557570
Ribose-5-phosphate	5	53947	0	78287	258615	597412	111864	283434	96484	334124	166821	1510808	1748872	8450794	2866000	11546688	11380481	33197241	15813784	24599315	23985621
Oxoglutaric acid	0	1109558	2500588	2123259	2157174	4694954	6583010	3637857	1997370	2792300	2548361	3229304	3043075	1419093	3022984	1787673	3300050	4107677	3474857	1499497	1385142
Oxoglutaric acid	1	0	0	0	0	0	0	0	0	0	0	0	0	0	0	0	0	0	0	0	0
Oxoglutaric acid	2	228237	731486	635392	595063	1427488	1837677	772721	562105	805184	710437	1274500	979988	660945	1006127	640747	1352522	1510483	1330600	564206	544126
Oxoglutaric acid	3	0	0	0	0	0	0	0	0	0	0	0	0	0	0	0	0	0	0	0	0
Oxoglutaric acid	4	0	0	0	0	0	0	0	0	0	0	172290	273909	97050	229157	70034	410485	498751	549760	206199	45055
Oxoglutaric acid	5	0	0	0	0	0	0	0	0	0	0	0	0	0	0	0	0	0	0	0	0
Dihydroxyacetone phosphate	0	4003677	6646452	6574906	17790743	16279684	27457015	26372455	21939000	19137568	15838067	1997578	38515972	29289436	16260994	28080673	11903842	74051334	40581475	33514263	32219251
Dihydroxyacetone phosphate	1	761063	804273	814151	2677290	1709627	1955945	2181045	2196545	2435739	1808206	0	2660779	2540261	1257377	3240358	1547039	5212239	3029142	2278633	3168436
Dihydroxyacetone phosphate	2	2732626	1683681	2310819	6170215	5194098	4838251	5167540	4446406	4498308	4217729	422721	4264908	4829280	3207510	5934250	3676332	10576074	6197438	8178177	7941437
Dihydroxyacetone phosphate	3	0	0	0	0	0	97569	192745	131194	55460	89845	0	3127860	3156835	2004508	3687595	7914004	26660425	14737209	19963542	19062512
Glucose	0	47715582	246662353	115906674	96584148	440013422	396603404	477163226	105260219	440960157	169864654	154424629	265261801	144222422	571531721	969578860	174084435	331885982	140869730	101863582	192487930
Glucose	1	5609717	46645410	17856553	15291192	90094127	60587383	80642688	14187461	69673732	28602247	20863034	36987119	16182825	78119849	145175946	22298112	43140515	15665678	12473850	25997294
Glucose	2	37863048	166511346	78423202	64581552	253678942	186720073	242912989	59617688	212829719	79619130	78855036	125311849	68228835	237807052	418267232	105234373	185933450	92807301	58920599	106868004
Glucose	3	5231073	31256923	10745228	9655504	71542784	52875941	43504031	6721932	43183079	18436556	45470910	72174446	41419502	167838876	284966734	103240740	256279186	90008646	89670777	187512171
Glucose	4	10154372	22263365	6729347	34888505	37402078	40458916	24036085	3174217	23448770	28087264	22598428	26343011	6305607	32774019	56152006	9612644	33309207	9646808	12667574	22073492
Glucose	5	0	0	0	0	0	0	0	0	0	0	8659556	13457881	6957155	33063924	47283901	16252301	60159412	19535929	23342190	44928366
Glucose	6	0	0	0	0	0	0	0	0	0	0	0	0	0	0	13309525	20138080	51480188	16830183	23664902	47685222
Glucose 6-phosphate	0	8058937	10467730	15866304	9176022	45525460	21258439	8948503	12923353	13746514	36954700	8853605	26158154	34436608	35868333	15518530	9845230	111198337	88156773	11389529	8937174
Glucose 6-phosphate	1	5230763	3221353	7676718	5527519	18089232	3545275	4286814	3340346	7853344	14041741	1810486	5377973	7986019	9387082	5873879	4047010	19023569	17716417	2287966	1539992
Glucose 6-phosphate	2	15771696	9326698	14902580	12988798	30318937	7824368	9574261	7612715	15542369	30992293	6168872	12977117	16107025	18380721	12627440	13178102	34621013	34947569	7821631	5182088
Glucose 6-phosphate	3	3748713	1692018	3727884	3354029	6777638	858305	1582400	1628564	3174387	7075329	1245312	5149833	8513466	7465978	6131524	7621351	42214805	35205926	6415711	5276902
Glucose 6-phosphate	4	3304306	1229703	2388282	2275392	4281501	571142	840526	769552	1970308	4459789	761009	1953141	2508113	3615580	3112385	3177886	8644801	9725667	2144989	1337814
Glucose 6-phosphate	5	0	0	0	0	0	0	0	0	0	0	878951	2001459	2334571	3699878	2807716	6750855	12123937	14652082	5068660	3163217
Glucose 6-phosphate	6	0	0	0	0	0	0	0	0	0	0	996842	1773912	1966052	4254038	2110418	13231306	21784365	25008804	10084134	6451860
Fructose 6-phosphate	0	19149175	27933264	17787160	37298718	50885016	36375148	49898225	23550036	51949256	70021162	19381119	58400003	73781541	85227635	71897461	19192906	168615676	126103174	60414121	51056155
Fructose 6-phosphate	1	6517634	5353206	5522525	12454853	15365774	6733353	9599755	5074505	15912382	18344818	2789633	9227068	12342673	15820632	16554430	4363523	25658884	21718405	7963009	7793413
Fructose 6-phosphate	2	97022184	50882268	44902203	86724851	99184949	86144407	86953937	43457215	78392826	116267882	75040398	108112617	80106263	160055830	124249940	116802433	249023136	215318865	112027830	88647450
Fructose 6-phosphate	3	8115279	4725166	5001877	10472527	10536533	5958495	7110793	3457184	9179558	12938804	5232331	13287740	19097620	19670057	19401938	14632698	97996271	84182954	36068511	40392653
Fructose 6-phosphate	4	4888232	3636757	3190899	7250944	7117868	3383151	4345544	2365959	6293389	9226437	2293894	4336036	5223481	9294829	10736147	4223342	14933009	13859488	7337710	7217981
Fructose 6-phosphate	5	429519	520665	463296	1320823	1256250	362268	491543	220626	781848	1453191	2539157	4112901	7131488	15889985	12756412	7473333	23724351	22786361	15821220	13433533
Fructose 6-phosphate	6	0	0	0	0	0	0	55184	0	0	0	3736231	4977570	3833177	11490767	4686790	17016972	46465185	46456057	37960318	26397748
mannose 6-phosphate	0	18699447	29478479	20369754	29498626	40262578	24087090	25693358	18452057	34135287	51658206	16957155	30727950	27005680	59799362	57521174	24717531	68228160	62723844	25652796	30613824
mannose 6-phosphate	1	7354139	5951725	5027647	8183384	11470531	4979069	5053322	3622379	8645223	13323121	2814515	4519878	4339616	8203349	9538712	4109456	9382681	9053943	3270369	4800748
mannose 6-phosphate	2	25650364	30965100	16879964	22057369	29056327	18143814	22131864	13507110	26011323	38910641	0	0	0	0	0	0	0	0	0	0
mannose 6-phosphate	3	5247784	4464747	2785451	4791106	6288497	2686461	3058190	2205672	4731227	7058226	2707724	4885274	5510367	9675493	12044576	7966815	20146292	17959106	7172758	10676068
mannose 6-phosphate	4	5293828	4214238	2409700	3746674	4517182	2577792	2574602	2115297	3842964	6594358	1896934	3041230	2467078	6551978	3116856	2716963	6436956	6778422	3002412	3280551
mannose 6-phosphate	5	815119	875278	575632	623614	712798	283892	422128	308830	695839	1229905	2093510	3186378	2713166	5231547	4805445	6127732	14282443	14888381	6490993	8239459
mannose 6-phosphate	6	0	0	0	0	0	0	0	0	0	0	3884810	6950837	3424390	12512479	4773032	23571204	48320261	43244372	17800863	19867410
Fig. 2g
Time (minutes)	1MOI_0 mM					1MOI_5 mM					1MOI_25 mM					10MOI_0 mM					10MOI_5 mM					10MOI_25 mM
1.31082	8.39143	9.44482	8.86182	8.67811	7.14912	12.5258	12.7676	11.0139	12.7587	8.70723	18.4518	18.3874	14.5539	14.4965	14.5385	13.1443	11.9339	9.73963	11.9887	9.63804	14.5787	16.3554	14.9141	13.7242	12.9218	17.0203	20.9902	20.1571	21.1374	13.5758
7.7675	8.28402	9.52263	8.48152	8.33547	6.33973	12.1629	12.6882	10.9602	11.6531	8.98086	17.9272	17.4066	14.9033	13.8927	14.211	12.0615	11.566	10.1125	11.7893	9.38874	13.997	15.732	14.575	13.6318	12.177	16.3504	20.2289	19.9353	20.5764	13.7671
14.2244	7.74004	8.9644	8.1587	7.98125	5.9646	11.7004	12.2807	10.5639	11.3733	8.10229	17.2756	17.1266	13.8032	13.264	13.1565	11.5119	11.0352	9.44546	11.3455	8.84557	13.4339	15.1519	13.8883	12.9398	11.7324	15.9159	19.7234	18.991	19.6629	13.0076
20.7809	20.9346	23.2012	20.5933	21.6461	21.3611	24.6029	25.0295	23.5568	25.6071	22.5524	29.6699	28.225	26.7869	24.4547	23.6957	28.9931	28.7635	25.4384	29.5992	27.1169	28.1192	33.0877	30.5906	29.1166	25.75	25.3532	30.884	31.3294	31.4752	18.6389
27.2334	22.917	26.1278	22.8398	24.4	26.0463	26.4059	27.6597	25.3924	28.01	25.0482	30.5859	30.0938	27.0277	25.3465	25.2176	31.4231	30.8281	27.4638	32.4673	30.6391	30.2506	35.1371	31.7323	31.3862	27.4214	25.6466	31.4357	31.7289	32.055	18.4277
33.6908	23.0746	26.3343	22.9883	24.8383	28.0793	26.916	28.4892	26.1572	28.7737	25.9726	31.3198	31.3221	27.6255	25.4722	26.4383	31.4328	30.7651	27.2436	32.3825	31.456	30.5255	35.4086	31.6146	31.798	27.6637	26.0611	31.9215	32.3456	32.6136	18.661
40.2254	23.5307	35.3659	23.2337	33.992	37.0455	32.6453	32.2986	34.2982	37.2559	35.229	39.0488	37.1123	35.5859	32.507	31.9609	43.4686	42.9547	38.269	44.5701	44.9731	38.4516	43.8085	41.444	41.0987	36.1588	32.9623	39.4609	39.1123	41.1195	24.5133
46.6841	23.4927	35.9326	23.2844	34.1247	38.7312	33.2806	33.477	34.9011	37.1327	34.9637	39.106	38.6218	35.2541	33.1502	33.6008	43.1916	42.5734	37.6734	44.2794	45.8543	38.4412	44.3658	40.3599	41.3396	37.2991	33.4404	40.9971	41.46	41.3141	25.998
53.1421	23.6006	36.5541	23.4111	34.1295	39.2706	33.8801	33.8512	34.9351	37.6051	34.9815	39.2252	39.1182	35.416	33.0595	34.4667	42.9645	41.6021	36.81	44.1167	45.8525	38.8691	44.2955	39.8204	41.4211	38.8522	33.4266	40.7901	41.6947	41.4196	27.4948
59.6829	5.97787	9.37532	6.56383	7.94713	8.98149	11.7762	11.1105	11.1729	12.056	10.2235	19.8262	18.5546	14.9831	12.7945	14.6874	13.1757	10.8909	11.0466	10.6174	10.2522	13.9058	14.1794	13.1332	13.443	11.8802	17.8291	21.7854	21.3765	21.3825	11.7803
66.1254	7.25032	6.98747	7.56104	6.62101	7.37713	9.13986	8.32244	8.58032	9.84147	7.76093	14.4299	14.3348	10.2039	9.19398	11.1307	9.98353	8.10701	8.13409	8.55725	8.90185	11.4621	10.599	9.34432	10.6498	10.188	13.5009	16.081	15.6112	16.1528	10.4996
72.5832	7.16535	4.84856	7.30028	4.31225	5.50207	6.72421	6.54591	5.93753	6.66248	4.95869	10.7407	11.1074	7.05309	6.7388	8.31141	6.82307	4.89063	4.84903	5.75094	6.09818	8.33541	7.07647	6.54569	7.58044	7.61598	10.3904	11.9334	11.7138	12.3926	8.99067
	Basal Glycolysis										Compensatory Glycolysis										Glycolytic Reserve
	1MOI					10MOI					1MOI					10MOI					1MOI					10MOI
0mM	15.33	17.37	14.83	16.86	22.11	19.92	19.73	17.8	21.04	22.61	15.86	27.59	15.25	26.15	33.31	31.96	31.92	28.82	33.22	36.13	0.53	10.22	0.42	9.29	11.19	12.04	12.19	11.03	12.19	13.52
5mM	15.22	16.21	15.59	17.4	17.87	17.09	20.26	17.73	18.86	15.93	22.18	21.57	24.37	26.23	26.88	25.44	29.14	25.93	28.48	27.12	6.96	5.36	8.78	8.83	9.01	8.34	8.89	8.21	9.62	11.19
25mM	14.04	14.2	13.82	12.21	13.28	10.15	12.2	13.35	12.95	5.65	21.95	21.99	21.61	19.8	21.31	17.51	21.07	22.7	21.76	14.49	7.91	7.8	7.79	7.59	8.03	7.37	8.87	9.35	8.81	8.83
Fig. 2h
Time (minutes)	1MOI_0 mM					1MOI_5 mM					1MOI_25 mM					10MOI_0 mM					10MOI_5 mM					10MOI_25 mM
1.31082	4.92248	5.28238	5.73056	4.84217	5.57563	4.66493	5.2297	6.20284	6.43822	5.80306	6.78076	11.6209	9.40495	8.52778	8.78086	4.19837	5.03949	5.45686	6.93957	6.40795	6.25232	8.76507	8.68628	8.76469	7.94616	11.399	11.548	11.8208	11.1786	13.2203
7.7675	5.0494	4.67095	5.54986	4.96805	5.06772	4.48045	5.19936	6.43168	5.65584	6.17872	7.16332	9.49076	9.04063	8.01788	8.36331	4.48222	5.45488	5.71848	6.23649	6.27863	6.18258	8.32009	8.21727	8.12457	7.28728	10.7488	10.6467	10.895	10.5079	12.4614
14.2244	3.94266	4.46407	5.17532	4.60353	5.21363	4.02362	4.61519	5.89139	5.00908	5.90956	5.91229	8.29105	8.5832	7.79349	7.60513	3.82676	4.86447	5.44919	5.73012	5.55565	5.77428	7.72403	7.82895	7.90251	7.09701	9.76281	9.83283	9.9307	9.59128	10.939
20.7809	18.9851	18.585	17.7671	18.2763	18.455	19.6188	18.6494	21.3888	19.9289	21.1051	16.5517	20.3398	17.1066	17.0442	19.9423	16.7449	18.8208	19.6532	20.1707	21.3304	16.6467	22.2193	22.389	24.1836	22.5565	16.5849	20.3514	21.0519	20.4918	21.4864
27.2334	20.2948	21.2402	19.4192	20.4277	19.9051	20.2524	19.8958	22.2859	21.2244	23.6228	16.1296	20.6822	17.5016	18.555	20.6068	17.8457	20.5596	21.6806	22.7231	23.5876	16.5484	22.64	23.0351	25.7106	24.0316	15.7838	20.072	20.394	20.272	21.0734
33.6908	20.8678	21.8929	20.4813	20.9004	20.4195	21.771	20.2572	23.2918	21.7088	24.5988	16.5507	21.1331	18.1724	19.2955	21.397	18.4038	21.6051	22.781	23.9049	24.6487	16.7857	22.9014	23.6898	26.3778	25.306	16.3949	20.375	21.168	20.8274	22.071
40.2254	28.6486	28.0871	26.8105	28.0969	29.2347	28.4973	26.8657	30.3442	26.7321	28.2805	22.4514	26.6863	23.597	22.8802	24.9096	24.7787	29.0546	30.6299	30.494	32.2474	21.6855	29.0494	28.9108	32.5601	30.6277	22.462	26.2187	26.8084	26.3081	27.7151
46.6841	28.0462	27.9736	26.4649	27.3311	28.407	28.3	26.7249	29.9536	26.7059	29.7391	22.7665	27.9068	23.8348	23.8113	25.2314	24.5756	28.7357	30.3801	30.8506	32.3512	21.9318	28.5324	28.8629	32.8324	30.8548	23.0035	26.3581	26.9866	26.8141	28.108
53.1421	27.1314	27.7013	26.8081	27.8089	28.2201	28.2983	26.6265	30.3877	26.9869	29.6517	22.1894	28.0243	24.4627	24.5136	25.4074	24.2259	28.4528	30.2532	30.7308	32.1475	21.6153	28.1682	28.3977	32.4671	30.7191	22.6463	26.4879	26.7943	26.2758	27.6
59.6829	6.32229	6.84583	7.44913	8.06228	7.82713	8.92235	8.80319	10.4184	8.73286	9.14874	14.9965	17.3934	14.5527	13.2393	15.3645	6.53596	7.23301	8.68189	8.82397	8.83778	7.34107	9.90739	9.86524	10.532	9.14826	14.0946	18.0512	17.8917	18.011	18.5296
66.1254	3.13878	4.32785	5.1246	4.99705	5.00514	5.61668	5.61412	6.94077	5.24324	6.26951	8.12533	9.94755	8.86715	8.62852	9.13063	4.5015	4.68637	5.58431	5.56527	5.82602	4.5633	5.79836	6.5423	6.47394	6.22767	9.45402	11.4539	11.0307	10.2133	10.9889
72.5832	2.42353	3.18433	3.26532	3.07992	2.93004	4.19618	4.57655	5.18799	4.10583	5.04999	5.65584	7.5297	6.71183	6.42003	6.5249	2.90435	3.36876	3.78294	4.50467	4.10782	3.29725	4.35723	4.9045	4.89792	4.47432	7.47991	8.84171	7.87898	7.79647	8.50857
	Basal Glycolysis										Compensatory Glycolysis										Glycolytic Reserve
	1MOI					10MOI					1MOI					10MOI					1MOI					10MOI
0mM	16.93	17.43	15.31	16.3	15.21	14.58	16.74	17.33	18.17	19.09	24.71	23.62	21.64	23.49	24.02	20.95	24.19	25.18	24.76	26.69	7.78	6.19	6.33	7.2	8.82	6.37	7.45	7.85	6.59	7.6
5mM	17.75	15.64	17.4	16.7	18.69	11.01	15.18	15.86	18.48	18.21	24.27	22.01	24.5	21.98	23.74	16.16	20.81	21.03	24.93	23.76	6.53	6.37	7.1	5.28	5.05	5.15	5.63	5.17	6.45	5.55
25mM	10.64	12.84	9.59	11.5	13.79	6.63	10.54	11.24	11.24	11.13	16.28	19.73	15.88	16.72	17.8	13.24	16.53	17.06	17.22	17.17	5.64	6.89	6.29	5.22	4.01	6.61	5.98	5.82	5.99	6.04

## Sheet: Figure 3
Fig. 3a
Time (minutes)	1MOI_0 mM				1MOI_5 mM				1MOI_25 mM				10MOI_0 mM				10MOI_5 mM				10MOI_25 mM
1.31134	16.3919	15.4202	13.8973	14.6209	17.3662	19.4639	18.7941	18.5664	23.1572	22.1605	23.8658	27.5263	16.2515	12.0471	14.7477	15.5553	18.021	20.3423	20.5189	17.2385	29.5166	29.484	24.9549	31.452
7.77401	15.3896	14.2486	13.573	13.7022	16.3631	18.4143	17.9897	17.6275	21.8137	20.0022	22.9653	24.6518	15.1886	11.4316	14.4839	14.4863	16.9137	19.1092	18.856	15.7484	26.8711	27.0747	24.1182	28.4992
14.2393	15.3958	15.0017	13.3438	13.8793	15.9685	18.5904	17.9196	17.3482	21.4605	18.4737	22.9138	25.047	15.4046	11.2629	14.1677	14.7052	16.2619	18.5939	18.9772	16.3921	26.0117	26.5882	23.8495	27.8957
20.7934	9.65697	9.38663	9.38994	10.3433	10.5164	11.182	11.659	11.692	13.1955	10.7496	14.0734	14.7176	8.81519	7.73331	9.21244	9.09047	11.1675	11.9379	12.1427	11.0849	14.5792	14.3036	14.9848	17.4183
27.2493	8.86935	8.28339	8.56327	9.03303	9.75804	10.9789	11.5064	10.0516	9.8471	9.67386	12.4885	12.0571	8.33101	7.63496	8.60919	9.05294	10.0728	11.3591	11.2347	9.77509	14.0668	12.1804	12.9943	15.7903
33.7075	9.27633	9.06008	8.29447	9.67056	10.2099	11.4297	11.6039	10.2316	9.897	10.1095	13.5834	13.5948	8.86891	7.55075	9.37091	8.80478	11.1363	11.8882	11.2195	9.96975	14.3719	13.0793	12.4854	17.3136
40.2488	23.7529	20.4665	19.9509	18.2162	21.6462	26.9549	26.3786	27.0184	35.4757	29.1051	33.915	36.6963	25.328	16.2066	21.299	20.0495	23.5675	30.3939	25.8322	24.0612	40.1149	44.2952	34.7449	42.7809
46.6906	22.3323	20.6946	19.9763	18.5766	20.6856	25.3834	25.2128	25.8994	37.0684	27.4339	31.4812	33.4278	23.5125	15.8887	20.9148	19.475	23.7455	27.5074	25.2606	22.9916	36.2846	42.2559	32.8564	39.9958
53.1542	22.0114	20.7191	20.1125	18.3897	20.3926	25.6657	24.973	25.6901	37.0839	27.2245	31.4413	33.1131	23.1613	15.488	20.838	19.7459	22.834	27.4738	24.7319	23.3876	35.548	40.5249	32.1591	39.314
59.6949	6.32761	5.11315	5.76834	6.83225	6.26355	7.74697	6.75657	6.99161	7.60509	6.55478	8.75512	7.76082	5.3586	4.77842	6.05967	5.01843	7.09082	7.02085	7.6511	5.05751	7.51984	6.28494	8.50844	8.46718
66.1453	6.29011	4.87761	5.31361	5.95936	5.8646	7.08633	6.912	6.5671	6.81597	6.24866	8.41889	5.95563	5.42493	4.60617	5.69689	5.01106	6.6781	6.0256	7.59891	5.6918	6.96561	6.97296	8.31672	7.96718
72.6093	5.95777	4.7649	4.98902	5.7654	5.83904	6.94129	6.16336	6.34848	6.87604	5.22726	8.22959	6.22279	5.49048	4.45145	5.81159	4.53736	6.89012	6.80676	7.24772	5.28283	7.52663	7.29501	7.96128	7.86376
	Basal Respiration								Maximal Respiration								Spare Respiratory Capacity
	1MOI				10MOI				1MOI				10MOI				1MOI				10MOI
0mM	9.43804	10.2368	8.3548	8.11395	9.91416	6.81148	8.35614	10.1678	17.7952	15.7016	14.9619	12.4508	19.8375	11.7551	15.4874	15.5121	8.35714	5.46481	6.6071	4.33685	9.92338	4.94365	7.13128	5.34429
5mM	10.1295	11.6491	11.7563	10.9997	9.58377	12.5683	11.3783	10.7003	15.8072	20.0137	20.2153	20.6699	16.8894	24.3683	18.2333	18.3694	5.67767	8.36455	8.45902	9.67018	7.30562	11.8	6.85498	7.66911
25mM	14.5844	13.2464	14.6842	18.8242	19.0461	19.6152	15.5327	19.9285	28.5997	23.8779	25.6854	30.4735	33.1493	37.3222	26.4282	34.8137	14.0152	10.6315	11.0012	11.6493	14.1032	17.707	10.8954	14.8852
Fig. 3b
Time (minutes)	1MOI_0 mM				1MOI_5 mM				1MOI_25 mM				10MOI_0 mM				10MOI_5 mM				10MOI_25 mM
1.31134	6.14261	6.36749	5.59665	4.03933	5.05812	5.98095	6.21731	4.92165	8.61005	8.86136	8.06269	9.70809	4.14957	4.19008	5.11159	5.90489	16.2569	18.7417	8.64772	18.555	31.4388	32.4205	38.5992	31.9238
7.77401	5.54032	6.16266	5.27711	3.39451	4.37506	5.35398	5.66245	4.85816	7.9926	8.44575	7.45699	8.86698	4.13985	4.72015	5.01819	5.78714	14.9645	16.583	7.94176	18.4484	38.3889	28.7714	36.2803	28.9811
14.2393	5.95873	6.24258	5.30122	3.58184	3.87248	5.38309	5.92884	4.85538	7.57464	7.93643	7.46352	9.39495	3.74723	5.64026	5.32841	5.9249	12.5052	16.4198	8.13898	18.5132	33.2099	30.0017	35.433	29.8062
20.7934	3.06485	3.8937	2.9512	1.88327	4.14487	4.95266	3.60319	2.99906	3.49853	4.42682	3.7348	5.2397	2.15308	3.24023	3.3907	4.17625	5.41778	9.09796	4.68657	10.9485	19.6744	15.8612	17.7813	13.7267
27.2493	2.88297	3.51214	2.73457	1.36449	4.1152	4.72322	3.13287	2.60725	3.32982	3.90373	3.67848	4.90389	2.13401	2.29324	2.98852	3.91254	4.7395	9.05446	4.26204	9.97607	17.6607	15.458	14.6404	14.3489
33.7075	3.26193	4.04012	2.96176	1.8321	4.25792	5.34492	3.60511	2.67875	3.50383	4.34891	4.11514	5.22018	2.08451	2.90632	3.32217	4.39728	5.6968	9.56516	4.79277	10.4704	18.5816	16.6042	17.429	15.1429
40.2488	8.94438	9.61632	7.79188	5.91831	6.99017	9.48593	9.32219	8.24356	13.0455	12.8281	12.0224	15.1533	8.54788	9.74352	8.83816	9.81176	27.1836	26.9459	12.5781	30.3914	41.7953	47.1325	68.5775	49.1875
46.6906	9.65198	10.0183	8.1027	6.40821	7.5085	9.6614	9.50909	8.96044	12.6414	12.9552	12.2467	14.711	8.59355	9.50516	9.00893	9.76271	26.5628	28.7513	12.9425	31.3841	42.0209	46.9031	64.6075	48.7348
53.1542	9.74889	10.4757	8.27934	6.92662	7.20486	9.17255	9.72153	9.28196	12.2488	13.3347	11.8872	15.2312	8.62771	10.306	9.49651	10.2515	26.9707	28.188	12.9774	30.9171	39.7704	48.3456	64.3713	48.7104
59.6949	2.8373	3.38457	2.73174	1.09586	2.57625	2.90717	3.36973	2.45845	3.25298	3.99054	3.92742	4.92425	3.79869	4.25507	3.49967	3.65432	3.69623	8.1665	4.41115	11.2241	16.7665	16.7496	15.9031	13.4567
66.1453	2.72353	3.71205	2.84938	0.895931	2.26279	3.02008	3.02581	2.28453	2.44907	3.62829	3.53469	4.98495	3.61208	3.82944	3.03586	3.79848	2.87512	7.41553	4.28821	10.1593	14.6081	17.243	15.3457	12.2876
72.6093	2.72385	3.56333	2.76882	1.29837	2.68246	2.96864	3.53196	2.12211	3.2825	3.58598	3.65777	5.23196	3.39892	3.84772	3.27893	3.753	3.05506	7.47706	4.63103	11.9221	16.5307	17.1375	15.6982	11.7882
	Basal Respiration								Maximal Respiration								Spare Respiratory Capacity
	1MOI				10MOI				1MOI				10MOI				1MOI				10MOI
0mM	3.12143	2.85801	2.56948	2.48598	0.135141	1.81082	2.29254	2.12642	6.91159	7.09115	5.5476	5.83077	5.01562	6.47654	6.46064	6.45303	3.79016	4.23314	2.97812	3.34478	4.88048	4.66573	4.1681	4.32661
5mM	1.60969	2.36301	2.90303	2.57085	9.63003	9.00429	3.85077	8.35393	5.24571	6.64132	6.48327	6.6759	23.6876	21.3358	8.65424	21.2249	3.63602	4.2783	3.58025	4.10505	14.0576	12.3315	4.80347	12.871
25mM	5.12557	4.30815	3.92883	4.41	18.6018	12.7587	20.0873	17.5185	10.5965	9.19986	8.48769	10.1684	27.1872	29.8895	53.2318	36.8999	5.47091	4.89171	4.55886	5.75838	8.58537	17.1308	33.1445	19.3814
Fig. 3c
CTR			MAN 5mM			MAN 10mM			MAN 25mM
34	33.7	31.9	38.6	39	37.1	39.6	39.2	39.9	39.6	38.9	40.1
Fig. 3f
Mock	PBS	Man
83.5398	148.673	123.324
108.319	171.77	117.522
110.088	152.566	114.956
98.0531	153.628	113.274
Fig. 3g
	Mock					Infection					Infection+ mannose (1mM)					Infection+ mannose (25mM)
SARS2	1	1	1			63.3	54.9	42.1			5.7	8.9	10.2			8.4	3.2	5.4
	Mock					Infection					Infection+ mannose (1mM)					Infection+ mannose (25mM)
H1N1	1	1	1			1.3	1.9	2.1			0.6	0.8	0.6			0.4	0.4	0.5
Fig. 3h
Mock	PBS	Man	CCCP1
5.6	67.32	28.39	99.43
5.51	50.84	27.74	99.32
18.79	56.51	28.22	99.18
9.6332	65.96	28.69	99.56
Fig. 3j					Fig. 3K
Mock	Mock+Mannose	H1N1	H1N1+Mannose		Mock	PBS	Man
531.8	539	1354.2	799.5		103.54	218.673	125.324
456.2	795.8	1023.8	312.1		108.319	271.77	117.522
540	420.9	1098.9	368		120.088	242.566	114.956
388.3	435.1	1260.7	351		198.053	303.628	105.274
Fig. 3l
O2- positive cells (mm3)
Mock				PBS				Man
12000	14000	16000	13000	24000	32000	27000	28000	5000	10000	12000	8000
ONOO- positive cells (mm3)
Mock				PBS				Man
5	8	12	9	17	16	21	16	15	13	13	12
NO positive cells (mm3)
Mock				PBS				Man
3	6	11		70	78	93	82	68	53	59	59

## Sheet: Figure 4
Figure 4a
Days post treatment
0	10000	13000	15500	15800	17000	17000	17000	9000	11700	11300	10000	10000	10000	13000	15500	15800	17000	17000	17000	9000	11700	11300	10000	10000
1	50000	30000	21000	31000	20000	18000	15000	17000	27000	29000	28000	26000	26000	20000	20500	22000	9500	10000	9000	9500	6500	6000	6400	6000
2	87000	95000	86000	97000	100000	60000	79000	60000	60000	68500	64000	97000	66500	70000	67000	97500	14500	14300	10000	12000	2000	3000	8000	6000
3	221000	240000	261000	251000	163000	225000	153000	187000	162000	162000	210000	187000	133000	138000	138000	142000	17500	16800	14300	17000	6500	3000	3000	4000
Figure 4b
Time (minutes)	A549-WT-H1N1					A549-PMI-KO-H1N1
1.30847	922.453	967.271	1041.21	652.311	980.76	631.09	618.05	487.232	622.961	685.352
7.76359	923.339	346.179	1108.78	682.31	1007.74	639.579	631.914	483.633	652.409	667.281
14.2153	953.355	797.367	1111.12	712.056	1018.89	653.97	647.444	490.429	662.431	682.235
20.7563	1179.92	1142.49	1324.85	1081.12	1232.8	846.101	836.066	648.012	826.47	855.749
27.203	1126.01	1121.78	1294.55	1034.68	1236.2	823.067	813.527	625.534	788.119	844.748
33.6538	1147.06	1115.31	1244.09	1021.01	1235.03	806.559	795.912	618.283	774.179	845.009
40.1897	503.811	511.068	550.421	415.016	496.526	407.785	389.136	259.972	335.2	341.714
46.6423	356.105	379.338	419.281	313.625	374.434	312.254	298.533	194.615	256.514	255.439
53.0943	319.319	341.248	371.048	294.153	343.534	262.552	252.717	169.973	225.802	225.33
59.5461	298.211	325.512	361.802	290.377	329.107	243.033	234.333	157.344	214.28	213.448
66.0001	297.098	327.099	357.898	293.442	326.405	233.654	226.173	156.827	211.099	208.256
Figure 4c
Time (minutes)	WT-H1N1					PMI-/--H1N1
1.31108	257.618	281.559	251.715	263.022	229.984	132.377	175.097	179.364	123.335	159.127
7.76906	224.482	237.91	223.506	234.92	203.242	115.139	138.995	161.739	105.079	135.739
14.2263	225.921	238.126	224.587	235.804	204.97	119.497	124.989	164.62	105.203	142.056
20.766	183.229	206.142	218.254	178.399	156.961	114.884	134.179	126.701	120.056	136.403
27.2175	136.426	150.825	181.591	136.661	114.978	86.2668	100.034	101.003	83.9787	99.9064
33.6729	126.48	138.722	175.065	124.816	114.558	79.6542	89.7809	96.7984	76.7647	95.9842
40.2171	461.606	493.648	346.397	510.634	470.512	242.825	253.759	317.188	171.228	292.639
46.6738	356.459	367.349	271.46	427.382	400.403	226.459	213.609	273.272	145.998	275.813
53.1344	316.844	323.416	241.564	386.663	366.841	219.922	193.866	256.755	129.401	267.753
59.6719	71.1557	82.8497	69.8386	70.6634	59.8246	45.0295	51.2411	51.1636	43.8493	49.9323
66.135	70.8682	80.1753	66.7257	73.302	65.4635	47.1799	48.577	50.5698	43.098	49.4507
72.5933	67.9767	75.4551	62.8718	71.0122	64.2933	45.9483	47.4576	49.5998	41.6722	48.8467
Figure 4d
PBS	Mannose	Mannose+OE_PMI	Mannose+F6P	Mannose+OE_PMI+F6P
32.28	11.54	15.34	19.38	28.61
34.84	11.06	15.65	19.24	24.99
36.67	12.03	15.88	19.31	25.97
Figure 4e
WT_PBS	PMI-/-_PBS	PMI-/-_Mannose	PMI-/-_Mannose+F6P
47.27	33.69	58.61	18.9807
41.71	21.88	56.57	17.9541
41.98	21.92	56.79	18.3876
Figure 4f
Mock	PBS	5mM Man	5mM Man+5mM F6p		Mock	PBS	5mM Man	5mM Man+5mM F6p
101.18	38.4	94.19	40.89		96.14	40.25	74.78	28.83
97.46	37.05	71.26	39.29		70.87	37.67	87.22	29.45
101.36	27.51	75.11	46.81		128.61	31.11	44.18	24.99
					104.38
Figure 4g
WT mock	WT poly(I:C)	WT poly(I:C)+man	WT poly(I:C)+man+pmi	KO poly(I:C)	KO poly(I:C)+man	KO poly(I:C)+man+pmi
8.67182	7.99421	4.02773	9.01888	6.85385	10.8038	9.48164
5.71348	13.6134	6.39109	7.26702	11.6302	12.126	7.64714
6.75469	10.9691	7.08523	10.1427	11.1343	10.8038	7.0687

## Sheet: Figure 5
Fig 5a
		ZIKV-Huh7				ZIKV-U251				EV-A71-Caco2				EV-A71-RD				H1N1-A549				SARS-CoV-2-Calu3				SARS-CoV-2-Huh7
0		86.6667	96	112.889	104.444	90.6426	106.877	91.77	110.71	93.8481	129.092	80.5743	96.4857	96.5446	99.2647	99.2647	104.926	97.3872	102.613	106.632	107.965	94.1176	117.647	111.177	77.0588	93.1507	71.2329	123.425	82.1918
3		109.778	105.333	100.889	92.8889	90.6426	72.6043	92.4464	98.3089	102.697	98.5116	95.1573	108.55	89.4612	100.905	104.194	109.386	100.713	93.1116	102.365	105.662
6		100.444	112	83.5556	90.2222	88.1623	106.201	89.2897	105.524	104.852	110.065	122.125	122.125	87.0172	81.1902	92.6231	90.7177
12		122.667	118.222	96.8889	84.4444	112.289	111.387	110.71	121.984	113.95	127.263	99.1997	107.06	85.8159	84.0485	88.8398	100.645					102.6	106.814	142.62	156.632
24		189.778	208.889	196.355	204.889	196.323	149.652	185.432	152.198	136.45	166.83	120.448	188.616	187.017	174.194	178.429	180.624	179.097	115.439	125.632	145.632	352.941	282.353	288.235	235.294	180.822	186.301	131.507	168.493
48		335.111	298.325	224	257.333	216.911	215.333	248.027	248.027	258.184	370.222	284.492	316.518	388.885	269.322	402.596	315.869	238.005	286.936	296.95	288.33	211.765	305.882	288.235	305.882	273.973	367.123	356.164	383.562
Fig 5b
siScramble	siPMI	siSramble	siPMI	siSramble	siPMI
27200	2150	935.763	249	216.636	62.887
24900	2030	879.171	274.047	228.935	21.1904
25900	2636	935.763	257.996	122.667	47.7152
26000	1896	879.171	287.046	420.243	33.5104
Fig 5c
MLS0315771[μM]	Inhibition			Cytotoxicity			MLS0315771[μM]	Inhibition			Cytotoxicity			MLS0315771[µM]	Inhibition (%)				Viability(%)
100	99.36	98.65	99.65	47.42	46.92	42.57	100	0.986756	0.987118	0.984467	0.435151	0.526976	0.506135	100	97.3777	88.4184	96.0103	96.0657	47.42	41.19	46.92	42.57
50	97.0293	97.0559	96.7629	78.62	85.4	83.84	50	0.999373	0.999575	0.999804	0.583572	0.571863	0.572632	50	86.5563	94.2242	89.5463	90.1864	78.62	80.38	85.4	83.84
25	92.9396	88.1572	90.3552	85.03	96.73	98.43	25	0.981908	0.985805	0.999217	0.740769	0.79413	0.768547	25	75.1978	73.1912	86.6304	91.6846	85.03	87.1	96.73	98.43
12.5	88.5524	89.6181	82.4156	87.57	100.79	105.53	12.5	0.9541	0.841618	0.980475	0.997669	0.992497	0.991614	12.5	67.1363	77.1023	64.7818	60.2012	87.57	90.31	100.79	105.53
6.25	62.3002	68.8632	66.3233	90.81	98.73	108.27	6.25	0.888007	0.884057	0.833602	1.00399	1.08092	0.987939	6.25	57.1363	67.1023	60.3228	63.4767	98.81	93.38	98.73	108.27
3.125	58.206	50.8881	52.2202	95.37	103.07	100.14	3.125	0.374591	0.407764	0.529756	1.00934	0.936214	1.00777	3.125	46.4574	44.8585	23.4557	40.7746	95.37	93.25	103.07	100.14
1.5625	25.632	29.362	32.23	100.83	107.28	103.83	1.5625	0.316278	0.169828	0.19854	0.940972	0.99647	1.10957	1.52	31.6385	39.0583	23.8772	16.4574	100.34	100.19	100.75	98.72
0.85	10.325	12.362	8.652	103.6	99.85	102.65	0.8	0.02145	-0.14988	0.193456	1.06032	1.05804	1.05576	0.851	10.53	6.35	3.42	7.523	102	100.3	103.652	104
0	-8.5435	1.93606	1.60746	100.34	100.75	98.72	0	0.297056	0.230773	-0.52783	0.991842	0.982312	1.02585	0	2	1	1.243	2.23	100	100	106	103
Fig 5e
siScramble	siPMI		DMSO	10	5	2.5	Clofazimine	Mannose
37600	18400		56120	14780	21400	26520	10000	55120
38200	12800		48120	15400	21200	25600	22000	43120
30200	16800		50700	15460	21400	20000	16000	52700
39400	19800		45280	15560	23900	21000	16000	55280
			48660	16440	23000	26300	16000	58660
Fig 5f
	WT					PMI KO					PMI (O/E)
WT	5750	10300	16900	8230		100	2850	100	100		100	5340	16900	16800
Omicron BA.2	211000	91400	171000	125000		100	100	8450	6960		9580	76300	70200	62000
Fig 5g
DMSO	MLS0315771	Tunicamycin
13800	9890	7360
35400	1000	9650
47500	6400	13200
81300	7910	8580
Fig 5h
	WT					PMI-/-					PMI OE					WT+Tunicamycin
	1	1	1			0.5	0.4	0.6			0.8	0.9	0.9			0.3	0.2	0.2
Fig 5i
	0ng PMI					750ng PMI					1500ng PMI					Tunicamycin
	1	1	1			2.2	1.9	1.7			1.8	2.4	2.1			0.8	0.8	0.7
Fig 5j
	DMSO control					MLS (5μM)					MLS (20μM)
	1	1	1			0.8	0.65	0.7			0.5	0.45	0.35

## Sheet: Fig. S1
1E6 cells
Row z-score	-2	-1	0	1	2
	Metabolomics-MOCK-1	Metabolomics-MOCK-2	Metabolomics-MOCK-3	Metabolomics-H1N1-1	Metabolomics-H1N1-2	Metabolomics-H1N1-3				Aver_Mock	Metabolomics-MOCK-1	Metabolomics-MOCK-2	Metabolomics-MOCK-3	Metabolomics-H1N1-1	Metabolomics-H1N1-2	Metabolomics-H1N1-3		Metabolomics-MOCK-1	Metabolomics-MOCK-2	Metabolomics-MOCK-3	Metabolomics-H1N1-1	Metabolomics-H1N1-2	Metabolomics-H1N1-3
Pyruvic acid	0.642287	0.758095	0.814384	1.25481	1.15833	1.18474			Fumaric acid	0.211333	0.181	0.25	0.203	0.679	0.679	0.534		0.856467	1.18297	0.960568	3.21293	3.21293	2.52681
Xylose	0.00158862	0.00182675	0.00145913	0.0010627	0.00154311	0.0012281			Malic acid	0.589667	0.645	0.79	0.334	2.536	2.923	2.677		1.09384	1.33974	0.566422	4.30073	4.95704	4.53985
Arabinose	0.00786485	0.00944681	0.00809965	0.00755231	0.00943627	0.00622794			Alpha-ketoglutaric acid	0.338333	0.328	0.399	0.288	1.107	0.97	0.653		0.969458	1.17931	0.851232	3.27192	2.867	1.93005
Ribose	0.0309165	0.025816	0.0231721	0.0195914	0.0228219	0.0179761			Aspartic acid	0.663	0.759	0.916	0.314	1.686	1.826	1.798		1.1448	1.3816	0.473605	2.54299	2.75415	2.71192
Rhamnose	0	0	0	0	0	0			Phenylalanine	0.671333	0.883	0.808	0.323	1.425	1.421	1.132		1.31529	1.20357	0.481132	2.12264	2.11668	1.6862
Lactic acid	32.744	35.56	33.5092	70.1851	80.0834	58.4282			Isocitric acid	0.0313333	0.029	0.04	0.025	0.052	0.06	0.047		0.925532	1.2766	0.797872	1.65957	1.91489	1.5
Alanine	0.56045	0.464537	0.416454	1.72641	2.33739	2.17404
Mannose	0.0275436	0.0306783	0.0302084	0.0336596	0.0424407	0.0324555			C15:0	0.543667	0.531	0.624	0.476	0.274	0.23	0.29		0.976701	1.14776	0.875536	0.503985	0.423053	0.533415
Fructose	0.0928355	0.0977326	0.0831052	0.0560055	0.0673984	0.0690124			C17:0	0.417667	0.42	0.478	0.355	0.239	0.195	0.248		1.00559	1.14445	0.84996	0.572227	0.466879	0.593775
3-Hydroxybutyric acid	0.020694	0.0275072	0.0255456	0.034816	0.0398055	0.028955			C18:2, cis	6.70267	6.535	8.062	5.511	1.904	1.635	2.068		0.974985	1.2028	0.82221	0.284066	0.243933	0.308534
Galactose	0.020171	0.0249306	0.0203754	0.0336596	0.0424407	0.0324555			C18:3 n6	1.37433	1.213	1.642	1.268	0.194	0.156	0.171		0.88261	1.19476	0.922629	0.141159	0.11351	0.124424
Histidine	0	0	0	0	0	0			C20:3 n6	7.48667	7.386	8.977	6.097	3.758	3.159	3.954		0.986554	1.19907	0.814381	0.501959	0.42195	0.528139
Valine	4.86908	4.86029	4.26908	4.16819	6.85743	7.00044			C20:4 n6	23.3443	22.611	28.219	19.203	11.941	10.246	12.974		0.968586	1.20882	0.822598	0.511516	0.438907	0.555767
KMV	0	0	0	0	0	0			Fructose	0.0913333	0.093	0.098	0.083	0.056	0.067	0.069		1.01825	1.07299	0.908759	0.613139	0.733577	0.755474
2-Hydroxyglutaric acid	0.257837	0.316791	0.248704	0.461504	0.418988	0.320267			Sedoheptulose-7-phosphate*	2.02167	2.437	2.373	1.255	0.369	0.349	0.249		1.20544	1.17378	0.620775	0.182523	0.17263	0.123166
Leucine	4.5629	4.85961	4.53588	5.05685	5.49702	4.70455			Glycerol 1-phosphate	4.58167	4.778	4.933	4.034	2.533	3.05	2.759		1.04285	1.07668	0.880466	0.552856	0.665697	0.602183
Phosphoserine*	944.667	733.463	432.432	956.203	782.25	518.291			Glucose-6-phosphate	0.277333	0.334	0.293	0.205	0.085	0.127	0.113		1.20433	1.05649	0.739183	0.30649	0.457933	0.407452
Sedoheptulose-7-phosphate*	2.43682	2.37325	1.25501	0.369429	0.348792	0.249203
Glycerol	0.918213	1.59963	1.35686	0.432218	0.639678	0.612551
2'-Deoxyinosine*	0	0	0	0	0	0
2'-Deoxyadenosine*	0	0	0	0	0	0
Succinic acid	0.167114	0.26291	0.199864	0.419338	0.572829	0.425966
Guanosine*	0	0	0	0	0	0
2'-Deoxyguanosine*	0	0	0	0	0	0
Proline	1.66204	2.04642	2.05952	2.45849	2.41915	2.26933
Urea	0	0	1.58002	0	0.269629	0
Glycine	1.42684	1.13999	0.434832	0.689565	0.888524	0.852964
Benzoic acid	0	0	0	0	0	0
Isoleucine	1.21284	1.35798	1.25996	1.34555	1.5384	1.34203
Fumaric acid	0.180622	0.250043	0.203368	0.678775	0.678977	0.534494
Serine	0.5376	0.638056	0.776116	0.728234	0.990019	0.915739
Threonine	0.348493	0.309288	0.45459	0.323699	0.568019	0.559038
Oxalacetic acid	0	0	0	0	0	0
Malic acid	0.644506	0.78977	0.333593	2.53583	2.92282	2.67701
Aspartic acid	0.759331	0.915808	0.314073	1.68605	1.82553	1.79841
Methionine	0.278982	0.278402	0.255532	0.373035	0.501573	0.370953
Gamma-aminobutyric acid	0.0564706	0.0327167	0.0211952	0.0733082	0.0757424	0.0571361
Phosphoenolpyruvic acid	0.0946598	0.152608	0.0958809	0.0483678	0.0472845	0.0594978
Alpha-ketoglutaric acid	0.327692	0.398592	0.288114	1.10673	0.969935	0.653103
Glutamic acid	12.1374	4.6078	1.29224	72.8449	58.9739	30.9416
Phenylalanine	0.883372	0.807751	0.323404	1.42476	1.42139	1.13179
Asparagine	0	0	0	0	0	0
Glyceraldehyde 3-phosphate*	77.5515	73.3618	97.9056	116.162	158.436	80.3412
Homovanillic acid	0	0.000709502	0	0	0	0
Dihydroxyacetone phosphate	0.932359	1.37092	1.66242	0.834645	0.798351	0.711696
Glutamine	0	0	0	0	0	0
Glycerol 1-phosphate	4.77832	4.93323	4.0338	2.53333	3.04973	2.7591
Isocitric acid	0.0289534	0.0397344	0.0250475	0.0517295	0.0599783	0.0474102
Citric acid	1.25112	1.48238	0.944161	1.70956	1.81392	1.74447
3-Phosphoglyceric acid	0.441982	0.609431	0.481314	0.348958	0.314517	0.331799
2-Phosphoglyceric acid*	0	0	0	0	0	0
3,4-Dihydroxyphenylacetic acid	0	0.000725543	0	0	0	0
Glucose	0.408759	0.473193	0.304081	0.177116	0.345007	0.520667
Lysine	0.0966907	0	0	0	0	0
Erythrose 4-phosphate*	0	0	0	0	0	0
Adrenaline	0	0	0	0	0	0
Tyrosine	1.05188	1.19129	0.63356	0.703554	0.490845	0.36061
Ribose-5-phosphate	0.11912	0.179879	0.165396	0.173533	0.224843	0.158308
Ribulose-5-phosphate*	0	0	0	0	0	0
Norepinephrine*	0	0	0	0	0	0
2,3-Diphosphoglycerate*	26.6322	27.0451	16.7935	28.5953	23.2941	14.4752
Dopamine	0	0	0	0	0	0
5-hydroxyindole-3-acetic acid	0.00832985	0.00966628	0.00544113	0.00807556	0.0127149	0.00999876
Tryptophan	2.77427	0.223989	0	0	0	0
Glucose-6-phosphate	0.334388	0.292585	0.204589	0.0854065	0.127137	0.113313
Cystine	0	0	0	0	0	0
6-Phosphogluconic acid	0	0	0	0	0	0
Fructose-6-phosphate	0.146117	0.204953	0.171702	0.132415	0.120442	0.121848
Serotonin	0	0	0	0	0	0
Fructose-1,6-diphosphate	2.95468	0	0	0	0	0
Adenosine*	358.83	285.55	189.18	257.047	195.637	133.757
ADP ATP*	190.215	37.4756	0	29.9592	0	0
0.000 = Not detected
* = Relative quantitation, arbitary unit, authentic standard required for confirmation
C4:0	0	0	0	0	0	0
C6:0	0	0	0	0	0	0
C8:0	0	0	0	0	0	0
C10:0	0	0	0	0	0	0
C11:0	0	0	0	0	0	0
C12:0	0	0	0	0	0	0
C13:0	0	0	0	0	0	0
C14:0	7.6866	8.86427	6.12456	10.9766	9.45318	11.3406
C14:1	0.484226	0.574648	0.459576	0.410265	0.35025	0.451551
C15:0	0.531326	0.623777	0.475735	0.273964	0.22961	0.290321
C15:1	0	0	0	0	0	0
C16:0	54.2072	63.3177	46.86	51.6438	42.4328	52.8553
C16:1	19.4916	25.9934	18.1146	22.4379	18.9204	23.5713
C17:0	0.419712	0.478032	0.354996	0.239133	0.194785	0.248196
C17:1	0	0	0	0	0	0
C18:0	31.2783	36.6202	26.358	29.9518	24.8651	31.6783
C18:1, trans	0	0	0	0	0	0
C18:1, cis	79.0489	97.4711	68.0925	65.247	54.2131	66.5043
C18:2, trans	0	0	0	0	0	0
C18:2, cis	6.53456	8.06186	5.51134	1.90353	1.6349	2.0677
C18:3 n6	1.21294	1.64211	1.26799	0.193761	0.155874	0.171071
C18:3 n3	0	0	0	0	0	0
C20:0	0	0	0	0	0	0
C20:1 n9	0.524461	0.633801	0.404344	0.283845	0.23407	0.278424
C20:2	2.86626	3.45326	2.26195	2.8599	2.49149	3.1559
C21:0	0	0	0	0	0	0
C20:3 n6	7.38641	8.97717	6.09748	3.75804	3.15906	3.95443
C20:4 n6	22.611	28.2191	19.2035	11.9412	10.2455	12.9737
C20:3 n3	0	0	0	0	0	0
C20:5	0.457428	0.525851	0.388231	0.341934	0.32744	0.387808
C22:0	0	0	0	0	0	0
C22:1	0.296699	0.316764	0.220485	0.257996	0.211835	0.26212
C22:2	0	0	0	0	0	0
C23:0	0	0	0	0	0	0
C24:0	1.69608	1.70596	1.26188	2.11857	1.61292	1.7792
C22:6	1.46555	1.52537	0.93438	0.839238	0.521093	0.668965
C24:1	1.0556	1.13679	0.850707	1.19952	0.944606	0.983923
Total	239.255	290.141	205.242	206.878	172.198	213.623

## Sheet: Fig. S2
Fig S2a
	I.P.				Oral				I.V.				Mock
1	100	100	100	100	100	100	100	100	100	100	100	100	100	100	100	100
3	100	101.59	100	101.79	100	101.69	104.58	100.9	98.48	98.43	99.27	96.69	102.4	101.59	100	101.79
5	100	103.17	101.33	101.35	101.35	102.54	102.67	101.35	96.59	97.24	96.72	96.71	102.213	103.17	101.33	101.35
7	97.12	99.21	98.22	97.76	97.75	97.88	100.38	98.65	93.94	98.82	98.43	96.05	98.325	102.132	102.132	98.123
9	99.59	100.79	100	99.1	98.65	99.58	100	97.75	96.21	99.21	94.16	95.72	104.362	105.123	103.123	99.312
11	101.65	101.19	100	99.1	97.75	100.42	100.76	98.2	95.45	98.82	92.7	95.06	105.231	101.312	101.313	102.13
13	100.41	100	99.56	99.1	99.55	99.15	100.38	95.95	96.97	100.79	93.8	96.72	104.323	105.321	105.123	100.213
14	97.12	98.02	99.56	96.41	96.4	98.73	101.53	98.2	96.59	98.82	94.16	96.38	106.331	104.213	106.132	103.123
Fig S2b			Fig S2c			Fig S2d
PBS	Mannose		PBS	Mannose		PBS	Mannose
6.63	2.64		3.92	3.46		1.61e-05	0.000523
2.16	13.6		38.6	1.58		6.42e-05	8.81e-05
10.4	51.6		14.8	2.25		0.000462	0.000106
6.15	10.3		8.34	1.79		0.000386	2.99e-05
Fig S2e
	Water					Mannose (1mM)					Mannose (25mM)
	1	1	1			0.8	1	0.9			1	0.8	1
	Water					Mannose (1mM)					Mannose (25mM)
	1	1	1			0.9	1	0.9			1.1	0.8	1

## Sheet: Fig. S3
Fig S3a
Time (minutes)	Mock					H1N1-PBS					H1N1-Mannose
1.30847	746.416	630.347	858.749	886.345	880.574	1169.92	1124.38	1232.28	1205.19	1268.03	519.436	387.418	411.946	429.228	403.25
7.76359	775.473	671.724	898.52	918.259	875.029	1187.96	1177.44	1259.64	1225.02	1293.18	511.292	400.49	413.427	444.137	401.413
14.2153	785.138	686.418	893.27	934.139	890.026	1217.6	1207.84	1288.33	1242.97	1324.6	504.411	404.354	418.756	447.158	387.125
20.7563	982.81	862.758	1133.72	1097.71	1090.6	1541.13	1556.34	1558.75	1541.89	1582.84	610.695	504.564	503.446	524.73	465.733
27.203	964.281	854.816	1049.54	1058.98	1060.83	1441.43	1498.81	1362.74	1405.57	1406.92	629.778	495.373	469.156	517.458	455.306
33.6538	948.485	847.704	1062.8	1035.57	1071.56	1457.45	1452.82	1322.77	1447.83	1524.34	668.862	502.957	467.77	501.517	459.945
40.1897	395.43	335.813	455.872	406.101	426.628	636.323	647.465	679.391	647.384	697.608	237.619	184.635	200.595	215.643	183.728
46.6423	281.4	233.506	336.249	305.604	320.045	416.518	422.243	449.395	419.401	462.892	153.361	123.789	136.757	139.31	120.054
53.0943	242.459	193.333	299.767	281.573	292.241	331.005	335.15	377.084	337.789	376.672	117.358	103.082	118.434	115.682	100.357
59.5461	228.408	179.254	286.13	276.514	283.798	301.12	300.595	352.006	314.69	349.912	96.5677	88.029	109.718	101.956	88.8038
66.0001	221.142	171.134	283.045	272.025	278.823	293.499	294.513	350.656	313.358	341.936	83.3195	76.4591	103.071	90.3831	76.9693
Fig S3b
	Basal Glycolysis					Compensatory Glycolysis
Mock	911.942	782.984	971.273	1020.23	986.021	1112.68	968.708	1243.21	1210.07	1201.98
PBS	1277.06	1281.47	1332.64	1285.14	1356.12	1673.85	1685.33	1694.99	1672.81	1716.94
Man	549.169	429.382	442.367	470.956	406.683	687.204	556.432	551.811	576.423	512.994
Fig S3c
Time (minutes)	Mock-infection					H1N1-PBS					H1N1-Mannose
1.31108	348.636	299.324	290.42	291.375	286.403	203.233	195.201	155.341	225.767	200.478	113.964	111.873	181.174	187.635	113.578
7.76906	299.907	260.874	265.091	260.222	250.632	177.944	172.947	139.35	207.653	185.332	96.2967	99.3362	164.692	164.351	101.443
14.2263	295.164	259.638	263.598	262.947	250.129	177.733	174.852	140.242	211.392	190.059	96.3842	99.8166	167.569	163.958	101.824
20.766	214.689	193.278	172.969	176.547	166.509	112.85	111.819	92.3377	141.176	125.081	83.4384	97.0018	141.938	126.041	77.0357
27.2175	163.84	137.449	134.359	139.128	127.759	87.314	85.5103	71.4485	111.416	98.8914	61.0483	80.7072	116.62	93.3549	59.0127
33.6729	154.627	129.327	126.454	130.909	120.846	82.0538	80.0585	67.0634	105.01	92.998	56.1492	77.8065	110.069	84.7911	53.8978
40.2171	600.687	600.55	663.298	596.387	548.326	379.201	338.225	263.5	462.156	414.644	199.81	153.954	314.755	357.884	220.501
46.6738	395.795	357.933	451.735	396.962	375.024	257.04	231.41	182.015	289.06	270.822	148.689	120.649	258.519	264.717	184.551
53.1344	324.502	285.523	351.84	318.01	306.217	201.333	192.601	152.745	217.484	207.451	130.906	107.362	234.955	228.552	166.968
59.6719	90.2461	73.6553	70.2397	76.0708	68.0422	43.1583	40.5481	36.0014	52.8705	45.9131	33.5344	31.0394	45.2755	46.2915	30.5138
66.135	88.8935	73.2263	74.54	77.4759	69.387	42.2016	40.3078	35.8294	55.35	48.4651	32.4519	29.6558	46.3277	47.7359	31.6531
72.5933	86.4083	70.8234	73.7799	74.607	67.9114	40.5377	40.643	34.1834	53.5721	47.2119	30.5413	27.943	44.9559	45.2338	30.6644
Fig S3d
	Mock-infection					H1N1+PBS					H1N1+Mannose
Basal Respiration	208.76	188.81	189.82	188.34	182.22	137.19	134.21	106.06	157.82	142.85	65.84	71.87	122.61	118.72	71.16
Maximal Respiration	514.28	529.73	589.52	521.78	480.41	338.66	297.58	229.32	408.58	367.43	169.27	126.01	269.8	312.65	189.84
Spare Respiration	305.52	340.91	399.7	333.44	298.2	201.47	163.37	123.26	250.76	224.59	103.43	54.14	147.19	193.93	118.68

## Sheet: Fig. S4
	PMI.KO.H1N1_PMI.KO.H1N1.Man_logFC	PMI.KO.H1N1_PMI.KO.H1N1.Man_AveExpr	PMI.KO.H1N1_PMI.KO.H1N1.Man_t	PMI.KO.H1N1_PMI.KO.H1N1.Man_P.Value	PMI.KO.H1N1_PMI.KO.H1N1.Man_adj.P.Val	PMI.KO.H1N1_PMI.KO.H1N1.Man_B	PMI.KO.mock_PMI.KO.H1N1.Man_logFC	PMI.KO.mock_PMI.KO.H1N1.Man_AveExpr	PMI.KO.mock_PMI.KO.H1N1.Man_t	PMI.KO.mock_PMI.KO.H1N1.Man_P.Value	PMI.KO.mock_PMI.KO.H1N1.Man_adj.P.Val	PMI.KO.mock_PMI.KO.H1N1.Man_B	PMI.KO.mock_PMI.KO.H1N1_logFC	PMI.KO.mock_PMI.KO.H1N1_AveExpr	PMI.KO.mock_PMI.KO.H1N1_t	PMI.KO.mock_PMI.KO.H1N1_P.Value	PMI.KO.mock_PMI.KO.H1N1_adj.P.Val	PMI.KO.mock_PMI.KO.H1N1_B	WT.H1N1.Man_PMI.KO.H1N1.Man_logFC	WT.H1N1.Man_PMI.KO.H1N1.Man_AveExpr	WT.H1N1.Man_PMI.KO.H1N1.Man_t	WT.H1N1.Man_PMI.KO.H1N1.Man_P.Value	WT.H1N1.Man_PMI.KO.H1N1.Man_adj.P.Val	WT.H1N1.Man_PMI.KO.H1N1.Man_B	WT.H1N1.Man_PMI.KO.H1N1_logFC	WT.H1N1.Man_PMI.KO.H1N1_AveExpr	WT.H1N1.Man_PMI.KO.H1N1_t	WT.H1N1.Man_PMI.KO.H1N1_P.Value	WT.H1N1.Man_PMI.KO.H1N1_adj.P.Val	WT.H1N1.Man_PMI.KO.H1N1_B	WT.H1N1.Man_PMI.KO.mock_logFC	WT.H1N1.Man_PMI.KO.mock_AveExpr	WT.H1N1.Man_PMI.KO.mock_t	WT.H1N1.Man_PMI.KO.mock_P.Value	WT.H1N1.Man_PMI.KO.mock_adj.P.Val	WT.H1N1.Man_PMI.KO.mock_B	WT.H1N1_PMI.KO.H1N1.Man_logFC	WT.H1N1_PMI.KO.H1N1.Man_AveExpr	WT.H1N1_PMI.KO.H1N1.Man_t	WT.H1N1_PMI.KO.H1N1.Man_P.Value	WT.H1N1_PMI.KO.H1N1.Man_adj.P.Val	WT.H1N1_PMI.KO.H1N1.Man_B	WT.H1N1_PMI.KO.H1N1_logFC	WT.H1N1_PMI.KO.H1N1_AveExpr	WT.H1N1_PMI.KO.H1N1_t	WT.H1N1_PMI.KO.H1N1_P.Value	WT.H1N1_PMI.KO.H1N1_adj.P.Val	WT.H1N1_PMI.KO.H1N1_B	WT.H1N1_PMI.KO.mock_logFC
GOBP_REGULATION_OF_ENAMEL_MINERALIZATION	0.156263	-0.28863	57.2244	1.38035e-08	0.000305223	10.7532	0.156263	-0.28863	57.2244	1.38035e-08	0.000305223	10.7532	0.156263	-0.28863	57.2244	1.38035e-08	0.000305223	10.7532	0.156263	-0.28863	57.2244	1.38035e-08	0.000305223	10.7532	0.156263	-0.28863	57.2244	1.38035e-08	0.000305223	10.7532	0.156263	-0.28863	57.2244	1.38035e-08	0.000305223	10.7532	0.156263	-0.28863	57.2244	1.38035e-08	0.000305223	10.7532	0.156263	-0.28863	57.2244	1.38035e-08	0.000305223	10.7532	0.156263
GOBP_PIGMENT_CATABOLIC_PROCESS	-0.0816221	0.32683	-46.2069	4.26578e-08	0.000372736	9.81179	-0.0816221	0.32683	-46.2069	4.26578e-08	0.000372736	9.81179	-0.0816221	0.32683	-46.2069	4.26578e-08	0.000372736	9.81179	-0.0816221	0.32683	-46.2069	4.26578e-08	0.000372736	9.81179	-0.0816221	0.32683	-46.2069	4.26578e-08	0.000372736	9.81179	-0.0816221	0.32683	-46.2069	4.26578e-08	0.000372736	9.81179	-0.0816221	0.32683	-46.2069	4.26578e-08	0.000372736	9.81179	-0.0816221	0.32683	-46.2069	4.26578e-08	0.000372736	9.81179	-0.0816221
GOBP_POSITIVE_REGULATION_OF_CHEMOKINE_C_C_MOTIF_LIGAND_5_PRODUCTION	-0.121438	0.187132	-44.7398	5.05702e-08	0.000372736	9.65985	-0.121438	0.187132	-44.7398	5.05702e-08	0.000372736	9.65985	-0.121438	0.187132	-44.7398	5.05702e-08	0.000372736	9.65985	-0.121438	0.187132	-44.7398	5.05702e-08	0.000372736	9.65985	-0.121438	0.187132	-44.7398	5.05702e-08	0.000372736	9.65985	-0.121438	0.187132	-44.7398	5.05702e-08	0.000372736	9.65985	-0.121438	0.187132	-44.7398	5.05702e-08	0.000372736	9.65985	-0.121438	0.187132	-44.7398	5.05702e-08	0.000372736	9.65985	-0.121438
GOBP_DEOXYRIBONUCLEOSIDE_METABOLIC_PROCESS	-0.0773713	0.374181	-36.1096	1.56459e-07	0.000642371	8.59457	-0.0773713	0.374181	-36.1096	1.56459e-07	0.000642371	8.59457	-0.0773713	0.374181	-36.1096	1.56459e-07	0.000642371	8.59457	-0.0773713	0.374181	-36.1096	1.56459e-07	0.000642371	8.59457	-0.0773713	0.374181	-36.1096	1.56459e-07	0.000642371	8.59457	-0.0773713	0.374181	-36.1096	1.56459e-07	0.000642371	8.59457	-0.0773713	0.374181	-36.1096	1.56459e-07	0.000642371	8.59457	-0.0773713	0.374181	-36.1096	1.56459e-07	0.000642371	8.59457	-0.0773713
GOBP_NEGATIVE_REGULATION_OF_VASCULAR_ASSOCIATED_SMOOTH_MUSCLE_CELL_APOPTOTIC_PROCESS	-0.0901754	-0.0912495	-34.5589	1.97144e-07	0.000642371	8.36571	-0.0901754	-0.0912495	-34.5589	1.97144e-07	0.000642371	8.36571	-0.0901754	-0.0912495	-34.5589	1.97144e-07	0.000642371	8.36571	-0.0901754	-0.0912495	-34.5589	1.97144e-07	0.000642371	8.36571	-0.0901754	-0.0912495	-34.5589	1.97144e-07	0.000642371	8.36571	-0.0901754	-0.0912495	-34.5589	1.97144e-07	0.000642371	8.36571	-0.0901754	-0.0912495	-34.5589	1.97144e-07	0.000642371	8.36571	-0.0901754	-0.0912495	-34.5589	1.97144e-07	0.000642371	8.36571	-0.0901754
GOMF_PROCOLLAGEN_PROLINE_4_DIOXYGENASE_ACTIVITY	-0.0529572	0.374961	-33.4262	2.34949e-07	0.000642371	8.18983	-0.0529572	0.374961	-33.4262	2.34949e-07	0.000642371	8.18983	-0.0529572	0.374961	-33.4262	2.34949e-07	0.000642371	8.18983	-0.0529572	0.374961	-33.4262	2.34949e-07	0.000642371	8.18983	-0.0529572	0.374961	-33.4262	2.34949e-07	0.000642371	8.18983	-0.0529572	0.374961	-33.4262	2.34949e-07	0.000642371	8.18983	-0.0529572	0.374961	-33.4262	2.34949e-07	0.000642371	8.18983	-0.0529572	0.374961	-33.4262	2.34949e-07	0.000642371	8.18983	-0.0529572
GOBP_CHEMOKINE_C_C_MOTIF_LIGAND_5_PRODUCTION	-0.061514	0.230763	-32.5171	2.71645e-07	0.000642371	8.043	-0.061514	0.230763	-32.5171	2.71645e-07	0.000642371	8.043	-0.061514	0.230763	-32.5171	2.71645e-07	0.000642371	8.043	-0.061514	0.230763	-32.5171	2.71645e-07	0.000642371	8.043	-0.061514	0.230763	-32.5171	2.71645e-07	0.000642371	8.043	-0.061514	0.230763	-32.5171	2.71645e-07	0.000642371	8.043	-0.061514	0.230763	-32.5171	2.71645e-07	0.000642371	8.043	-0.061514	0.230763	-32.5171	2.71645e-07	0.000642371	8.043	-0.061514
GOBP_UMP_CATABOLIC_PROCESS	-0.0966315	0.262827	-32.106	2.90458e-07	0.000642371	7.97485	-0.0966315	0.262827	-32.106	2.90458e-07	0.000642371	7.97485	-0.0966315	0.262827	-32.106	2.90458e-07	0.000642371	7.97485	-0.0966315	0.262827	-32.106	2.90458e-07	0.000642371	7.97485	-0.0966315	0.262827	-32.106	2.90458e-07	0.000642371	7.97485	-0.0966315	0.262827	-32.106	2.90458e-07	0.000642371	7.97485	-0.0966315	0.262827	-32.106	2.90458e-07	0.000642371	7.97485	-0.0966315	0.262827	-32.106	2.90458e-07	0.000642371	7.97485	-0.0966315
GOBP_CELLULAR_RESPONSE_TO_POTASSIUM_ION	-0.0545136	0.221792	-31.9147	2.99733e-07	0.000642371	7.94278	-0.0545136	0.221792	-31.9147	2.99733e-07	0.000642371	7.94278	-0.0545136	0.221792	-31.9147	2.99733e-07	0.000642371	7.94278	-0.0545136	0.221792	-31.9147	2.99733e-07	0.000642371	7.94278	-0.0545136	0.221792	-31.9147	2.99733e-07	0.000642371	7.94278	-0.0545136	0.221792	-31.9147	2.99733e-07	0.000642371	7.94278	-0.0545136	0.221792	-31.9147	2.99733e-07	0.000642371	7.94278	-0.0545136	0.221792	-31.9147	2.99733e-07	0.000642371	7.94278	-0.0545136
GOBP_GLYCOSIDE_TRANSPORT	-0.136333	0.249961	-31.8862	3.01144e-07	0.000642371	7.93798	-0.136333	0.249961	-31.8862	3.01144e-07	0.000642371	7.93798	-0.136333	0.249961	-31.8862	3.01144e-07	0.000642371	7.93798	-0.136333	0.249961	-31.8862	3.01144e-07	0.000642371	7.93798	-0.136333	0.249961	-31.8862	3.01144e-07	0.000642371	7.93798	-0.136333	0.249961	-31.8862	3.01144e-07	0.000642371	7.93798	-0.136333	0.249961	-31.8862	3.01144e-07	0.000642371	7.93798	-0.136333	0.249961	-31.8862	3.01144e-07	0.000642371	7.93798	-0.136333
GOBP_PYRIMIDINE_NUCLEOSIDE_MONOPHOSPHATE_CATABOLIC_PROCESS	-0.0759112	0.276423	-31.4864	3.21817e-07	0.000642371	7.87004	-0.0759112	0.276423	-31.4864	3.21817e-07	0.000642371	7.87004	-0.0759112	0.276423	-31.4864	3.21817e-07	0.000642371	7.87004	-0.0759112	0.276423	-31.4864	3.21817e-07	0.000642371	7.87004	-0.0759112	0.276423	-31.4864	3.21817e-07	0.000642371	7.87004	-0.0759112	0.276423	-31.4864	3.21817e-07	0.000642371	7.87004	-0.0759112	0.276423	-31.4864	3.21817e-07	0.000642371	7.87004	-0.0759112	0.276423	-31.4864	3.21817e-07	0.000642371	7.87004	-0.0759112
GOBP_NEGATIVE_REGULATION_OF_SYNAPTIC_TRANSMISSION_GABAERGIC	-0.0969275	0.0417631	-31.0039	3.49051e-07	0.000642371	7.7866	-0.0969275	0.0417631	-31.0039	3.49051e-07	0.000642371	7.7866	-0.0969275	0.0417631	-31.0039	3.49051e-07	0.000642371	7.7866	-0.0969275	0.0417631	-31.0039	3.49051e-07	0.000642371	7.7866	-0.0969275	0.0417631	-31.0039	3.49051e-07	0.000642371	7.7866	-0.0969275	0.0417631	-31.0039	3.49051e-07	0.000642371	7.7866	-0.0969275	0.0417631	-31.0039	3.49051e-07	0.000642371	7.7866	-0.0969275	0.0417631	-31.0039	3.49051e-07	0.000642371	7.7866	-0.0969275
GOBP_ELASTIN_CATABOLIC_PROCESS	-0.0719913	0.105277	-30.0645	4.1036e-07	0.000642371	7.61937	-0.0719913	0.105277	-30.0645	4.1036e-07	0.000642371	7.61937	-0.0719913	0.105277	-30.0645	4.1036e-07	0.000642371	7.61937	-0.0719913	0.105277	-30.0645	4.1036e-07	0.000642371	7.61937	-0.0719913	0.105277	-30.0645	4.1036e-07	0.000642371	7.61937	-0.0719913	0.105277	-30.0645	4.1036e-07	0.000642371	7.61937	-0.0719913	0.105277	-30.0645	4.1036e-07	0.000642371	7.61937	-0.0719913	0.105277	-30.0645	4.1036e-07	0.000642371	7.61937	-0.0719913
MATSUMIYA_PBMC_MODIFIED_VACCINIA_ANKARA_VACCINE_AGE_18_55YO_LOW_VS_HIGH_RESPONDERS_2DY_GO_T_CELL_ACTIV_AND_CO_STIM_UP	0.0697073	-0.122441	29.8111	4.2904e-07	0.000642371	7.57314	0.0697073	-0.122441	29.8111	4.2904e-07	0.000642371	7.57314	0.0697073	-0.122441	29.8111	4.2904e-07	0.000642371	7.57314	0.0697073	-0.122441	29.8111	4.2904e-07	0.000642371	7.57314	0.0697073	-0.122441	29.8111	4.2904e-07	0.000642371	7.57314	0.0697073	-0.122441	29.8111	4.2904e-07	0.000642371	7.57314	0.0697073	-0.122441	29.8111	4.2904e-07	0.000642371	7.57314	0.0697073	-0.122441	29.8111	4.2904e-07	0.000642371	7.57314	0.0697073
GOBP_PYRIMIDINE_RIBONUCLEOTIDE_CATABOLIC_PROCESS	-0.0687942	0.309234	-29.7231	4.35762e-07	0.000642371	7.55697	-0.0687942	0.309234	-29.7231	4.35762e-07	0.000642371	7.55697	-0.0687942	0.309234	-29.7231	4.35762e-07	0.000642371	7.55697	-0.0687942	0.309234	-29.7231	4.35762e-07	0.000642371	7.55697	-0.0687942	0.309234	-29.7231	4.35762e-07	0.000642371	7.55697	-0.0687942	0.309234	-29.7231	4.35762e-07	0.000642371	7.55697	-0.0687942	0.309234	-29.7231	4.35762e-07	0.000642371	7.55697	-0.0687942	0.309234	-29.7231	4.35762e-07	0.000642371	7.55697	-0.0687942
GOBP_DUMP_METABOLIC_PROCESS	-0.0825698	0.314141	-28.2688	5.6725e-07	0.000783939	7.28096	-0.0825698	0.314141	-28.2688	5.6725e-07	0.000783939	7.28096	-0.0825698	0.314141	-28.2688	5.6725e-07	0.000783939	7.28096	-0.0825698	0.314141	-28.2688	5.6725e-07	0.000783939	7.28096	-0.0825698	0.314141	-28.2688	5.6725e-07	0.000783939	7.28096	-0.0825698	0.314141	-28.2688	5.6725e-07	0.000783939	7.28096	-0.0825698	0.314141	-28.2688	5.6725e-07	0.000783939	7.28096	-0.0825698	0.314141	-28.2688	5.6725e-07	0.000783939	7.28096	-0.0825698
GOBP_URETER_MORPHOGENESIS	0.0527728	0.293032	27.2592	6.86689e-07	0.000855173	7.07899	0.0527728	0.293032	27.2592	6.86689e-07	0.000855173	7.07899	0.0527728	0.293032	27.2592	6.86689e-07	0.000855173	7.07899	0.0527728	0.293032	27.2592	6.86689e-07	0.000855173	7.07899	0.0527728	0.293032	27.2592	6.86689e-07	0.000855173	7.07899	0.0527728	0.293032	27.2592	6.86689e-07	0.000855173	7.07899	0.0527728	0.293032	27.2592	6.86689e-07	0.000855173	7.07899	0.0527728	0.293032	27.2592	6.86689e-07	0.000855173	7.07899	0.0527728
GOBP_EXOCYST_LOCALIZATION	-0.0719748	0.136373	-27.0213	7.19047e-07	0.000855173	7.03008	-0.0719748	0.136373	-27.0213	7.19047e-07	0.000855173	7.03008	-0.0719748	0.136373	-27.0213	7.19047e-07	0.000855173	7.03008	-0.0719748	0.136373	-27.0213	7.19047e-07	0.000855173	7.03008	-0.0719748	0.136373	-27.0213	7.19047e-07	0.000855173	7.03008	-0.0719748	0.136373	-27.0213	7.19047e-07	0.000855173	7.03008	-0.0719748	0.136373	-27.0213	7.19047e-07	0.000855173	7.03008	-0.0719748	0.136373	-27.0213	7.19047e-07	0.000855173	7.03008	-0.0719748
GOBP_DEOXYRIBONUCLEOSIDE_MONOPHOSPHATE_CATABOLIC_PROCESS	-0.0503944	0.29914	-26.6754	7.69381e-07	0.000855173	6.95806	-0.0503944	0.29914	-26.6754	7.69381e-07	0.000855173	6.95806	-0.0503944	0.29914	-26.6754	7.69381e-07	0.000855173	6.95806	-0.0503944	0.29914	-26.6754	7.69381e-07	0.000855173	6.95806	-0.0503944	0.29914	-26.6754	7.69381e-07	0.000855173	6.95806	-0.0503944	0.29914	-26.6754	7.69381e-07	0.000855173	6.95806	-0.0503944	0.29914	-26.6754	7.69381e-07	0.000855173	6.95806	-0.0503944	0.29914	-26.6754	7.69381e-07	0.000855173	6.95806	-0.0503944
GARCIA_PINERES_PBMC_HPV_16_L1_VLP_AGE_18_25YO_7MO_CORRELATED_WITH_ANTIBODY_RESPONSE_NEGATIVE	0.0393312	0.361694	26.6484	7.73492e-07	0.000855173	6.95238	0.0393312	0.361694	26.6484	7.73492e-07	0.000855173	6.95238	0.0393312	0.361694	26.6484	7.73492e-07	0.000855173	6.95238	0.0393312	0.361694	26.6484	7.73492e-07	0.000855173	6.95238	0.0393312	0.361694	26.6484	7.73492e-07	0.000855173	6.95238	0.0393312	0.361694	26.6484	7.73492e-07	0.000855173	6.95238	0.0393312	0.361694	26.6484	7.73492e-07	0.000855173	6.95238	0.0393312	0.361694	26.6484	7.73492e-07	0.000855173	6.95238	0.0393312
GOBP_CEREBELLAR_PURKINJE_CELL_GRANULE_CELL_PRECURSOR_CELL_SIGNALING_INVOLVED_IN_REGULATION_OF_GRANULE_CELL_PRECURSOR_CELL_PROLIFERATION	0.0769589	0.290519	25.7341	9.29088e-07	0.000977715	6.7563	0.0769589	0.290519	25.7341	9.29088e-07	0.000977715	6.7563	0.0769589	0.290519	25.7341	9.29088e-07	0.000977715	6.7563	0.0769589	0.290519	25.7341	9.29088e-07	0.000977715	6.7563	0.0769589	0.290519	25.7341	9.29088e-07	0.000977715	6.7563	0.0769589	0.290519	25.7341	9.29088e-07	0.000977715	6.7563	0.0769589	0.290519	25.7341	9.29088e-07	0.000977715	6.7563	0.0769589	0.290519	25.7341	9.29088e-07	0.000977715	6.7563	0.0769589
GOMF_NUCLEOBASE_BINDING	-0.0791632	0.351638	-25.5099	9.72763e-07	0.000977715	6.70695	-0.0791632	0.351638	-25.5099	9.72763e-07	0.000977715	6.70695	-0.0791632	0.351638	-25.5099	9.72763e-07	0.000977715	6.70695	-0.0791632	0.351638	-25.5099	9.72763e-07	0.000977715	6.70695	-0.0791632	0.351638	-25.5099	9.72763e-07	0.000977715	6.70695	-0.0791632	0.351638	-25.5099	9.72763e-07	0.000977715	6.70695	-0.0791632	0.351638	-25.5099	9.72763e-07	0.000977715	6.70695	-0.0791632	0.351638	-25.5099	9.72763e-07	0.000977715	6.70695	-0.0791632
GOBP_PYRIMIDINE_DEOXYRIBONUCLEOSIDE_MONOPHOSPHATE_METABOLIC_PROCESS	-0.0502546	0.360189	-25.1653	1.04473e-06	0.0010044	6.63012	-0.0502546	0.360189	-25.1653	1.04473e-06	0.0010044	6.63012	-0.0502546	0.360189	-25.1653	1.04473e-06	0.0010044	6.63012	-0.0502546	0.360189	-25.1653	1.04473e-06	0.0010044	6.63012	-0.0502546	0.360189	-25.1653	1.04473e-06	0.0010044	6.63012	-0.0502546	0.360189	-25.1653	1.04473e-06	0.0010044	6.63012	-0.0502546	0.360189	-25.1653	1.04473e-06	0.0010044	6.63012	-0.0502546	0.360189	-25.1653	1.04473e-06	0.0010044	6.63012	-0.0502546
REACTOME_SHC_RELATED_EVENTS_TRIGGERED_BY_IGF1R	-0.0405874	0.411131	-24.5147	1.19862e-06	0.00104678	6.48167	-0.0405874	0.411131	-24.5147	1.19862e-06	0.00104678	6.48167	-0.0405874	0.411131	-24.5147	1.19862e-06	0.00104678	6.48167	-0.0405874	0.411131	-24.5147	1.19862e-06	0.00104678	6.48167	-0.0405874	0.411131	-24.5147	1.19862e-06	0.00104678	6.48167	-0.0405874	0.411131	-24.5147	1.19862e-06	0.00104678	6.48167	-0.0405874	0.411131	-24.5147	1.19862e-06	0.00104678	6.48167	-0.0405874	0.411131	-24.5147	1.19862e-06	0.00104678	6.48167	-0.0405874
GOBP_NEGATIVE_REGULATION_OF_SMOOTH_MUSCLE_CELL_APOPTOTIC_PROCESS	-0.0432746	-0.0321389	-24.408	1.22638e-06	0.00104678	6.45686	-0.0432746	-0.0321389	-24.408	1.22638e-06	0.00104678	6.45686	-0.0432746	-0.0321389	-24.408	1.22638e-06	0.00104678	6.45686	-0.0432746	-0.0321389	-24.408	1.22638e-06	0.00104678	6.45686	-0.0432746	-0.0321389	-24.408	1.22638e-06	0.00104678	6.45686	-0.0432746	-0.0321389	-24.408	1.22638e-06	0.00104678	6.45686	-0.0432746	-0.0321389	-24.408	1.22638e-06	0.00104678	6.45686	-0.0432746	-0.0321389	-24.408	1.22638e-06	0.00104678	6.45686	-0.0432746
GOBP_REGULATION_OF_NATURAL_KILLER_CELL_DIFFERENTIATION	-0.0608472	0.182752	-24.3911	1.23083e-06	0.00104678	6.45294	-0.0608472	0.182752	-24.3911	1.23083e-06	0.00104678	6.45294	-0.0608472	0.182752	-24.3911	1.23083e-06	0.00104678	6.45294	-0.0608472	0.182752	-24.3911	1.23083e-06	0.00104678	6.45294	-0.0608472	0.182752	-24.3911	1.23083e-06	0.00104678	6.45294	-0.0608472	0.182752	-24.3911	1.23083e-06	0.00104678	6.45294	-0.0608472	0.182752	-24.3911	1.23083e-06	0.00104678	6.45294	-0.0608472	0.182752	-24.3911	1.23083e-06	0.00104678	6.45294	-0.0608472
GOBP_POSITIVE_REGULATION_OF_NATURAL_KILLER_CELL_DIFFERENTIATION	-0.0923915	0.295831	-23.6231	1.45565e-06	0.00119212	6.27063	-0.0923915	0.295831	-23.6231	1.45565e-06	0.00119212	6.27063	-0.0923915	0.295831	-23.6231	1.45565e-06	0.00119212	6.27063	-0.0923915	0.295831	-23.6231	1.45565e-06	0.00119212	6.27063	-0.0923915	0.295831	-23.6231	1.45565e-06	0.00119212	6.27063	-0.0923915	0.295831	-23.6231	1.45565e-06	0.00119212	6.27063	-0.0923915	0.295831	-23.6231	1.45565e-06	0.00119212	6.27063	-0.0923915	0.295831	-23.6231	1.45565e-06	0.00119212	6.27063	-0.0923915
GOBP_NK_T_CELL_DIFFERENTIATION	0.050991	0.299775	23.1958	1.60181e-06	0.00126498	6.16622	0.050991	0.299775	23.1958	1.60181e-06	0.00126498	6.16622	0.050991	0.299775	23.1958	1.60181e-06	0.00126498	6.16622	0.050991	0.299775	23.1958	1.60181e-06	0.00126498	6.16622	0.050991	0.299775	23.1958	1.60181e-06	0.00126498	6.16622	0.050991	0.299775	23.1958	1.60181e-06	0.00126498	6.16622	0.050991	0.299775	23.1958	1.60181e-06	0.00126498	6.16622	0.050991	0.299775	23.1958	1.60181e-06	0.00126498	6.16622	0.050991
GOBP_NEGATIVE_REGULATION_OF_PHOTORECEPTOR_CELL_DIFFERENTIATION	0.0446337	0.358481	22.6867	1.79934e-06	0.00137197	6.03894	0.0446337	0.358481	22.6867	1.79934e-06	0.00137197	6.03894	0.0446337	0.358481	22.6867	1.79934e-06	0.00137197	6.03894	0.0446337	0.358481	22.6867	1.79934e-06	0.00137197	6.03894	0.0446337	0.358481	22.6867	1.79934e-06	0.00137197	6.03894	0.0446337	0.358481	22.6867	1.79934e-06	0.00137197	6.03894	0.0446337	0.358481	22.6867	1.79934e-06	0.00137197	6.03894	0.0446337	0.358481	22.6867	1.79934e-06	0.00137197	6.03894	0.0446337
GOBP_NEGATIVE_REGULATION_OF_NITRIC_OXIDE_SYNTHASE_ACTIVITY	-0.037198	0.0617098	-22.5083	1.87531e-06	0.00138223	5.99358	-0.037198	0.0617098	-22.5083	1.87531e-06	0.00138223	5.99358	-0.037198	0.0617098	-22.5083	1.87531e-06	0.00138223	5.99358	-0.037198	0.0617098	-22.5083	1.87531e-06	0.00138223	5.99358	-0.037198	0.0617098	-22.5083	1.87531e-06	0.00138223	5.99358	-0.037198	0.0617098	-22.5083	1.87531e-06	0.00138223	5.99358	-0.037198	0.0617098	-22.5083	1.87531e-06	0.00138223	5.99358	-0.037198	0.0617098	-22.5083	1.87531e-06	0.00138223	5.99358	-0.037198
GOBP_GLUTAMATE_BIOSYNTHETIC_PROCESS	-0.0695573	0.349575	-22.2214	2.00565e-06	0.00143061	5.91975	-0.0695573	0.349575	-22.2214	2.00565e-06	0.00143061	5.91975	-0.0695573	0.349575	-22.2214	2.00565e-06	0.00143061	5.91975	-0.0695573	0.349575	-22.2214	2.00565e-06	0.00143061	5.91975	-0.0695573	0.349575	-22.2214	2.00565e-06	0.00143061	5.91975	-0.0695573	0.349575	-22.2214	2.00565e-06	0.00143061	5.91975	-0.0695573	0.349575	-22.2214	2.00565e-06	0.00143061	5.91975	-0.0695573	0.349575	-22.2214	2.00565e-06	0.00143061	5.91975	-0.0695573
GOBP_POLYPRENOL_METABOLIC_PROCESS	-0.0749943	0.37425	-21.6499	2.29877e-06	0.00158845	5.76946	-0.0749943	0.37425	-21.6499	2.29877e-06	0.00158845	5.76946	-0.0749943	0.37425	-21.6499	2.29877e-06	0.00158845	5.76946	-0.0749943	0.37425	-21.6499	2.29877e-06	0.00158845	5.76946	-0.0749943	0.37425	-21.6499	2.29877e-06	0.00158845	5.76946	-0.0749943	0.37425	-21.6499	2.29877e-06	0.00158845	5.76946	-0.0749943	0.37425	-21.6499	2.29877e-06	0.00158845	5.76946	-0.0749943	0.37425	-21.6499	2.29877e-06	0.00158845	5.76946	-0.0749943
GOBP_REGULATION_OF_AUTOPHAGIC_CELL_DEATH	0.0730917	0.318422	21.3094	2.49762e-06	0.00167356	5.67779	0.0730917	0.318422	21.3094	2.49762e-06	0.00167356	5.67779	0.0730917	0.318422	21.3094	2.49762e-06	0.00167356	5.67779	0.0730917	0.318422	21.3094	2.49762e-06	0.00167356	5.67779	0.0730917	0.318422	21.3094	2.49762e-06	0.00167356	5.67779	0.0730917	0.318422	21.3094	2.49762e-06	0.00167356	5.67779	0.0730917	0.318422	21.3094	2.49762e-06	0.00167356	5.67779	0.0730917	0.318422	21.3094	2.49762e-06	0.00167356	5.67779	0.0730917
GOBP_POSITIVE_REGULATION_OF_ASPARTIC_TYPE_PEPTIDASE_ACTIVITY	0.0361458	0.462152	21.1433	2.60204e-06	0.00167699	5.63247	0.0361458	0.462152	21.1433	2.60204e-06	0.00167699	5.63247	0.0361458	0.462152	21.1433	2.60204e-06	0.00167699	5.63247	0.0361458	0.462152	21.1433	2.60204e-06	0.00167699	5.63247	0.0361458	0.462152	21.1433	2.60204e-06	0.00167699	5.63247	0.0361458	0.462152	21.1433	2.60204e-06	0.00167699	5.63247	0.0361458	0.462152	21.1433	2.60204e-06	0.00167699	5.63247	0.0361458	0.462152	21.1433	2.60204e-06	0.00167699	5.63247	0.0361458
GOBP_LAYER_FORMATION_IN_CEREBRAL_CORTEX	-0.0584683	0.357721	-21.0629	2.65443e-06	0.00167699	5.61039	-0.0584683	0.357721	-21.0629	2.65443e-06	0.00167699	5.61039	-0.0584683	0.357721	-21.0629	2.65443e-06	0.00167699	5.61039	-0.0584683	0.357721	-21.0629	2.65443e-06	0.00167699	5.61039	-0.0584683	0.357721	-21.0629	2.65443e-06	0.00167699	5.61039	-0.0584683	0.357721	-21.0629	2.65443e-06	0.00167699	5.61039	-0.0584683	0.357721	-21.0629	2.65443e-06	0.00167699	5.61039	-0.0584683	0.357721	-21.0629	2.65443e-06	0.00167699	5.61039	-0.0584683
GOBP_REGULATION_OF_BRANCHING_INVOLVED_IN_LUNG_MORPHOGENESIS	0.0462607	0.231975	20.7158	2.89543e-06	0.00177844	5.51402	0.0462607	0.231975	20.7158	2.89543e-06	0.00177844	5.51402	0.0462607	0.231975	20.7158	2.89543e-06	0.00177844	5.51402	0.0462607	0.231975	20.7158	2.89543e-06	0.00177844	5.51402	0.0462607	0.231975	20.7158	2.89543e-06	0.00177844	5.51402	0.0462607	0.231975	20.7158	2.89543e-06	0.00177844	5.51402	0.0462607	0.231975	20.7158	2.89543e-06	0.00177844	5.51402	0.0462607	0.231975	20.7158	2.89543e-06	0.00177844	5.51402	0.0462607
GOBP_CEREBRAL_CORTEX_REGIONALIZATION	-0.100813	0.165629	-20.0335	3.44949e-06	0.00206149	5.31924	-0.100813	0.165629	-20.0335	3.44949e-06	0.00206149	5.31924	-0.100813	0.165629	-20.0335	3.44949e-06	0.00206149	5.31924	-0.100813	0.165629	-20.0335	3.44949e-06	0.00206149	5.31924	-0.100813	0.165629	-20.0335	3.44949e-06	0.00206149	5.31924	-0.100813	0.165629	-20.0335	3.44949e-06	0.00206149	5.31924	-0.100813	0.165629	-20.0335	3.44949e-06	0.00206149	5.31924	-0.100813	0.165629	-20.0335	3.44949e-06	0.00206149	5.31924	-0.100813
GOBP_TERPENOID_CATABOLIC_PROCESS	-0.085219	0.181868	-19.7447	3.72138e-06	0.00208599	5.23461	-0.085219	0.181868	-19.7447	3.72138e-06	0.00208599	5.23461	-0.085219	0.181868	-19.7447	3.72138e-06	0.00208599	5.23461	-0.085219	0.181868	-19.7447	3.72138e-06	0.00208599	5.23461	-0.085219	0.181868	-19.7447	3.72138e-06	0.00208599	5.23461	-0.085219	0.181868	-19.7447	3.72138e-06	0.00208599	5.23461	-0.085219	0.181868	-19.7447	3.72138e-06	0.00208599	5.23461	-0.085219	0.181868	-19.7447	3.72138e-06	0.00208599	5.23461	-0.085219
GOBP_ANTERIOR_HEAD_DEVELOPMENT	0.0414054	0.396776	19.7106	3.75506e-06	0.00208599	5.22455	0.0414054	0.396776	19.7106	3.75506e-06	0.00208599	5.22455	0.0414054	0.396776	19.7106	3.75506e-06	0.00208599	5.22455	0.0414054	0.396776	19.7106	3.75506e-06	0.00208599	5.22455	0.0414054	0.396776	19.7106	3.75506e-06	0.00208599	5.22455	0.0414054	0.396776	19.7106	3.75506e-06	0.00208599	5.22455	0.0414054	0.396776	19.7106	3.75506e-06	0.00208599	5.22455	0.0414054	0.396776	19.7106	3.75506e-06	0.00208599	5.22455	0.0414054
GOBP_POLYPHOSPHATE_METABOLIC_PROCESS	-0.119904	0.304625	-19.5441	3.92521e-06	0.00208599	5.17504	-0.119904	0.304625	-19.5441	3.92521e-06	0.00208599	5.17504	-0.119904	0.304625	-19.5441	3.92521e-06	0.00208599	5.17504	-0.119904	0.304625	-19.5441	3.92521e-06	0.00208599	5.17504	-0.119904	0.304625	-19.5441	3.92521e-06	0.00208599	5.17504	-0.119904	0.304625	-19.5441	3.92521e-06	0.00208599	5.17504	-0.119904	0.304625	-19.5441	3.92521e-06	0.00208599	5.17504	-0.119904	0.304625	-19.5441	3.92521e-06	0.00208599	5.17504	-0.119904
REACTOME_SIGNALING_BY_NOTCH1_T_7_9_NOTCH1_M1580_K2555_TRANSLOCATION_MUTANT	0.0425787	0.441624	19.4798	3.99338e-06	0.00208599	5.15579	0.0425787	0.441624	19.4798	3.99338e-06	0.00208599	5.15579	0.0425787	0.441624	19.4798	3.99338e-06	0.00208599	5.15579	0.0425787	0.441624	19.4798	3.99338e-06	0.00208599	5.15579	0.0425787	0.441624	19.4798	3.99338e-06	0.00208599	5.15579	0.0425787	0.441624	19.4798	3.99338e-06	0.00208599	5.15579	0.0425787	0.441624	19.4798	3.99338e-06	0.00208599	5.15579	0.0425787	0.441624	19.4798	3.99338e-06	0.00208599	5.15579	0.0425787
GOBP_REGULATION_OF_PROTEIN_GLYCOSYLATION	-0.0483784	0.341137	-19.4054	4.07394e-06	0.00208599	5.13345	-0.0483784	0.341137	-19.4054	4.07394e-06	0.00208599	5.13345	-0.0483784	0.341137	-19.4054	4.07394e-06	0.00208599	5.13345	-0.0483784	0.341137	-19.4054	4.07394e-06	0.00208599	5.13345	-0.0483784	0.341137	-19.4054	4.07394e-06	0.00208599	5.13345	-0.0483784	0.341137	-19.4054	4.07394e-06	0.00208599	5.13345	-0.0483784	0.341137	-19.4054	4.07394e-06	0.00208599	5.13345	-0.0483784	0.341137	-19.4054	4.07394e-06	0.00208599	5.13345	-0.0483784
GOMF_5_3_EXODEOXYRIBONUCLEASE_ACTIVITY	0.0325065	0.371847	19.3371	4.1497e-06	0.00208599	5.11284	0.0325065	0.371847	19.3371	4.1497e-06	0.00208599	5.11284	0.0325065	0.371847	19.3371	4.1497e-06	0.00208599	5.11284	0.0325065	0.371847	19.3371	4.1497e-06	0.00208599	5.11284	0.0325065	0.371847	19.3371	4.1497e-06	0.00208599	5.11284	0.0325065	0.371847	19.3371	4.1497e-06	0.00208599	5.11284	0.0325065	0.371847	19.3371	4.1497e-06	0.00208599	5.11284	0.0325065	0.371847	19.3371	4.1497e-06	0.00208599	5.11284	0.0325065
GOBP_RESPONSE_TO_POTASSIUM_ION	-0.0428632	0.223533	-19.3349	4.1522e-06	0.00208599	5.11216	-0.0428632	0.223533	-19.3349	4.1522e-06	0.00208599	5.11216	-0.0428632	0.223533	-19.3349	4.1522e-06	0.00208599	5.11216	-0.0428632	0.223533	-19.3349	4.1522e-06	0.00208599	5.11216	-0.0428632	0.223533	-19.3349	4.1522e-06	0.00208599	5.11216	-0.0428632	0.223533	-19.3349	4.1522e-06	0.00208599	5.11216	-0.0428632	0.223533	-19.3349	4.1522e-06	0.00208599	5.11216	-0.0428632	0.223533	-19.3349	4.1522e-06	0.00208599	5.11216	-0.0428632
REACTOME_G2_PHASE	-0.032356	0.462802	-19.1327	4.38643e-06	0.00208599	5.05071	-0.032356	0.462802	-19.1327	4.38643e-06	0.00208599	5.05071	-0.032356	0.462802	-19.1327	4.38643e-06	0.00208599	5.05071	-0.032356	0.462802	-19.1327	4.38643e-06	0.00208599	5.05071	-0.032356	0.462802	-19.1327	4.38643e-06	0.00208599	5.05071	-0.032356	0.462802	-19.1327	4.38643e-06	0.00208599	5.05071	-0.032356	0.462802	-19.1327	4.38643e-06	0.00208599	5.05071	-0.032356	0.462802	-19.1327	4.38643e-06	0.00208599	5.05071	-0.032356
GOBP_TRIVALENT_INORGANIC_ANION_HOMEOSTASIS	0.0459079	0.15546	19.1288	4.39112e-06	0.00208599	5.04952	0.0459079	0.15546	19.1288	4.39112e-06	0.00208599	5.04952	0.0459079	0.15546	19.1288	4.39112e-06	0.00208599	5.04952	0.0459079	0.15546	19.1288	4.39112e-06	0.00208599	5.04952	0.0459079	0.15546	19.1288	4.39112e-06	0.00208599	5.04952	0.0459079	0.15546	19.1288	4.39112e-06	0.00208599	5.04952	0.0459079	0.15546	19.1288	4.39112e-06	0.00208599	5.04952	0.0459079	0.15546	19.1288	4.39112e-06	0.00208599	5.04952	0.0459079
GOBP_POLYPHOSPHATE_CATABOLIC_PROCESS	-0.161073	0.256217	-19.0332	4.50742e-06	0.00208599	5.02022	-0.161073	0.256217	-19.0332	4.50742e-06	0.00208599	5.02022	-0.161073	0.256217	-19.0332	4.50742e-06	0.00208599	5.02022	-0.161073	0.256217	-19.0332	4.50742e-06	0.00208599	5.02022	-0.161073	0.256217	-19.0332	4.50742e-06	0.00208599	5.02022	-0.161073	0.256217	-19.0332	4.50742e-06	0.00208599	5.02022	-0.161073	0.256217	-19.0332	4.50742e-06	0.00208599	5.02022	-0.161073	0.256217	-19.0332	4.50742e-06	0.00208599	5.02022	-0.161073
GOMF_EXOPOLYPHOSPHATASE_ACTIVITY	-0.15634	0.248687	-19.0165	4.52819e-06	0.00208599	5.01507	-0.15634	0.248687	-19.0165	4.52819e-06	0.00208599	5.01507	-0.15634	0.248687	-19.0165	4.52819e-06	0.00208599	5.01507	-0.15634	0.248687	-19.0165	4.52819e-06	0.00208599	5.01507	-0.15634	0.248687	-19.0165	4.52819e-06	0.00208599	5.01507	-0.15634	0.248687	-19.0165	4.52819e-06	0.00208599	5.01507	-0.15634	0.248687	-19.0165	4.52819e-06	0.00208599	5.01507	-0.15634	0.248687	-19.0165	4.52819e-06	0.00208599	5.01507	-0.15634
GOBP_HEMATOPOIETIC_STEM_CELL_HOMEOSTASIS	-0.0349141	0.296423	-18.7916	4.81815e-06	0.00217426	4.94544	-0.0349141	0.296423	-18.7916	4.81815e-06	0.00217426	4.94544	-0.0349141	0.296423	-18.7916	4.81815e-06	0.00217426	4.94544	-0.0349141	0.296423	-18.7916	4.81815e-06	0.00217426	4.94544	-0.0349141	0.296423	-18.7916	4.81815e-06	0.00217426	4.94544	-0.0349141	0.296423	-18.7916	4.81815e-06	0.00217426	4.94544	-0.0349141	0.296423	-18.7916	4.81815e-06	0.00217426	4.94544	-0.0349141	0.296423	-18.7916	4.81815e-06	0.00217426	4.94544	-0.0349141
GOBP_POSITIVE_REGULATION_OF_PROTEIN_GLYCOSYLATION	-0.0680022	0.372727	-18.6716	4.982e-06	0.00220324	4.90789	-0.0680022	0.372727	-18.6716	4.982e-06	0.00220324	4.90789	-0.0680022	0.372727	-18.6716	4.982e-06	0.00220324	4.90789	-0.0680022	0.372727	-18.6716	4.982e-06	0.00220324	4.90789	-0.0680022	0.372727	-18.6716	4.982e-06	0.00220324	4.90789	-0.0680022	0.372727	-18.6716	4.982e-06	0.00220324	4.90789	-0.0680022	0.372727	-18.6716	4.982e-06	0.00220324	4.90789	-0.0680022	0.372727	-18.6716	4.982e-06	0.00220324	4.90789	-0.0680022
GOBP_TRYPTOPHAN_CATABOLIC_PROCESS_TO_KYNURENINE	0.110727	0.0264759	18.5072	5.21721e-06	0.00220639	4.85605	0.110727	0.0264759	18.5072	5.21721e-06	0.00220639	4.85605	0.110727	0.0264759	18.5072	5.21721e-06	0.00220639	4.85605	0.110727	0.0264759	18.5072	5.21721e-06	0.00220639	4.85605	0.110727	0.0264759	18.5072	5.21721e-06	0.00220639	4.85605	0.110727	0.0264759	18.5072	5.21721e-06	0.00220639	4.85605	0.110727	0.0264759	18.5072	5.21721e-06	0.00220639	4.85605	0.110727	0.0264759	18.5072	5.21721e-06	0.00220639	4.85605	0.110727
GOBP_MIDBRAIN_HINDBRAIN_BOUNDARY_DEVELOPMENT	0.048497	0.352484	18.4983	5.23038e-06	0.00220639	4.85322	0.048497	0.352484	18.4983	5.23038e-06	0.00220639	4.85322	0.048497	0.352484	18.4983	5.23038e-06	0.00220639	4.85322	0.048497	0.352484	18.4983	5.23038e-06	0.00220639	4.85322	0.048497	0.352484	18.4983	5.23038e-06	0.00220639	4.85322	0.048497	0.352484	18.4983	5.23038e-06	0.00220639	4.85322	0.048497	0.352484	18.4983	5.23038e-06	0.00220639	4.85322	0.048497	0.352484	18.4983	5.23038e-06	0.00220639	4.85322	0.048497
GOCC_BARR_BODY	0.0424846	0.453499	18.4591	5.28846e-06	0.00220639	4.8408	0.0424846	0.453499	18.4591	5.28846e-06	0.00220639	4.8408	0.0424846	0.453499	18.4591	5.28846e-06	0.00220639	4.8408	0.0424846	0.453499	18.4591	5.28846e-06	0.00220639	4.8408	0.0424846	0.453499	18.4591	5.28846e-06	0.00220639	4.8408	0.0424846	0.453499	18.4591	5.28846e-06	0.00220639	4.8408	0.0424846	0.453499	18.4591	5.28846e-06	0.00220639	4.8408	0.0424846	0.453499	18.4591	5.28846e-06	0.00220639	4.8408	0.0424846
HOEK_MYELOID_DENDRITIC_CELL_2011_2012_TIV_ADULT_3DY_UP	-0.103909	0.263711	-18.2842	5.55765e-06	0.00221603	4.78495	-0.103909	0.263711	-18.2842	5.55765e-06	0.00221603	4.78495	-0.103909	0.263711	-18.2842	5.55765e-06	0.00221603	4.78495	-0.103909	0.263711	-18.2842	5.55765e-06	0.00221603	4.78495	-0.103909	0.263711	-18.2842	5.55765e-06	0.00221603	4.78495	-0.103909	0.263711	-18.2842	5.55765e-06	0.00221603	4.78495	-0.103909	0.263711	-18.2842	5.55765e-06	0.00221603	4.78495	-0.103909	0.263711	-18.2842	5.55765e-06	0.00221603	4.78495	-0.103909
GOBP_POSITIVE_REGULATION_OF_LIGASE_ACTIVITY	-0.0290568	0.398173	-18.2565	5.60186e-06	0.00221603	4.77603	-0.0290568	0.398173	-18.2565	5.60186e-06	0.00221603	4.77603	-0.0290568	0.398173	-18.2565	5.60186e-06	0.00221603	4.77603	-0.0290568	0.398173	-18.2565	5.60186e-06	0.00221603	4.77603	-0.0290568	0.398173	-18.2565	5.60186e-06	0.00221603	4.77603	-0.0290568	0.398173	-18.2565	5.60186e-06	0.00221603	4.77603	-0.0290568	0.398173	-18.2565	5.60186e-06	0.00221603	4.77603	-0.0290568	0.398173	-18.2565	5.60186e-06	0.00221603	4.77603	-0.0290568
GOMF_FATTY_ACID_DERIVATIVE_BINDING	-0.027167	0.340029	-18.25	5.61223e-06	0.00221603	4.77395	-0.027167	0.340029	-18.25	5.61223e-06	0.00221603	4.77395	-0.027167	0.340029	-18.25	5.61223e-06	0.00221603	4.77395	-0.027167	0.340029	-18.25	5.61223e-06	0.00221603	4.77395	-0.027167	0.340029	-18.25	5.61223e-06	0.00221603	4.77395	-0.027167	0.340029	-18.25	5.61223e-06	0.00221603	4.77395	-0.027167	0.340029	-18.25	5.61223e-06	0.00221603	4.77395	-0.027167	0.340029	-18.25	5.61223e-06	0.00221603	4.77395	-0.027167
GOBP_RESPONSE_TO_GONADOTROPIN_RELEASING_HORMONE	-0.0889324	0.217911	-17.9265	6.16054e-06	0.00238986	4.66892	-0.0889324	0.217911	-17.9265	6.16054e-06	0.00238986	4.66892	-0.0889324	0.217911	-17.9265	6.16054e-06	0.00238986	4.66892	-0.0889324	0.217911	-17.9265	6.16054e-06	0.00238986	4.66892	-0.0889324	0.217911	-17.9265	6.16054e-06	0.00238986	4.66892	-0.0889324	0.217911	-17.9265	6.16054e-06	0.00238986	4.66892	-0.0889324	0.217911	-17.9265	6.16054e-06	0.00238986	4.66892	-0.0889324	0.217911	-17.9265	6.16054e-06	0.00238986	4.66892	-0.0889324
REACTOME_GLUTAMATE_AND_GLUTAMINE_METABOLISM	-0.03132	0.450267	-17.6737	6.63383e-06	0.00252909	4.5854	-0.03132	0.450267	-17.6737	6.63383e-06	0.00252909	4.5854	-0.03132	0.450267	-17.6737	6.63383e-06	0.00252909	4.5854	-0.03132	0.450267	-17.6737	6.63383e-06	0.00252909	4.5854	-0.03132	0.450267	-17.6737	6.63383e-06	0.00252909	4.5854	-0.03132	0.450267	-17.6737	6.63383e-06	0.00252909	4.5854	-0.03132	0.450267	-17.6737	6.63383e-06	0.00252909	4.5854	-0.03132	0.450267	-17.6737	6.63383e-06	0.00252909	4.5854	-0.03132
GOBP_TRNA_AMINOACYLATION_FOR_MITOCHONDRIAL_PROTEIN_TRANSLATION	-0.0283962	0.407484	-17.4619	7.06373e-06	0.00260729	4.51446	-0.0283962	0.407484	-17.4619	7.06373e-06	0.00260729	4.51446	-0.0283962	0.407484	-17.4619	7.06373e-06	0.00260729	4.51446	-0.0283962	0.407484	-17.4619	7.06373e-06	0.00260729	4.51446	-0.0283962	0.407484	-17.4619	7.06373e-06	0.00260729	4.51446	-0.0283962	0.407484	-17.4619	7.06373e-06	0.00260729	4.51446	-0.0283962	0.407484	-17.4619	7.06373e-06	0.00260729	4.51446	-0.0283962	0.407484	-17.4619	7.06373e-06	0.00260729	4.51446	-0.0283962
GOMF_PHOSPHOLIPID_SCRAMBLASE_ACTIVITY	-0.0587005	0.128871	-17.3583	7.28605e-06	0.00260729	4.47942	-0.0587005	0.128871	-17.3583	7.28605e-06	0.00260729	4.47942	-0.0587005	0.128871	-17.3583	7.28605e-06	0.00260729	4.47942	-0.0587005	0.128871	-17.3583	7.28605e-06	0.00260729	4.47942	-0.0587005	0.128871	-17.3583	7.28605e-06	0.00260729	4.47942	-0.0587005	0.128871	-17.3583	7.28605e-06	0.00260729	4.47942	-0.0587005	0.128871	-17.3583	7.28605e-06	0.00260729	4.47942	-0.0587005	0.128871	-17.3583	7.28605e-06	0.00260729	4.47942	-0.0587005
GOBP_REGULATION_OF_PROTEIN_ADP_RIBOSYLATION	-0.0310783	0.300919	-17.2872	7.44336e-06	0.00260729	4.45526	-0.0310783	0.300919	-17.2872	7.44336e-06	0.00260729	4.45526	-0.0310783	0.300919	-17.2872	7.44336e-06	0.00260729	4.45526	-0.0310783	0.300919	-17.2872	7.44336e-06	0.00260729	4.45526	-0.0310783	0.300919	-17.2872	7.44336e-06	0.00260729	4.45526	-0.0310783	0.300919	-17.2872	7.44336e-06	0.00260729	4.45526	-0.0310783	0.300919	-17.2872	7.44336e-06	0.00260729	4.45526	-0.0310783	0.300919	-17.2872	7.44336e-06	0.00260729	4.45526	-0.0310783
REACTOME_DEFECTIVE_F9_ACTIVATION	0.102838	-0.0766927	17.2524	7.52188e-06	0.00260729	4.44339	0.102838	-0.0766927	17.2524	7.52188e-06	0.00260729	4.44339	0.102838	-0.0766927	17.2524	7.52188e-06	0.00260729	4.44339	0.102838	-0.0766927	17.2524	7.52188e-06	0.00260729	4.44339	0.102838	-0.0766927	17.2524	7.52188e-06	0.00260729	4.44339	0.102838	-0.0766927	17.2524	7.52188e-06	0.00260729	4.44339	0.102838	-0.0766927	17.2524	7.52188e-06	0.00260729	4.44339	0.102838	-0.0766927	17.2524	7.52188e-06	0.00260729	4.44339	0.102838
GOBP_ADENYLATE_CYCLASE_INHIBITING_SEROTONIN_RECEPTOR_SIGNALING_PATHWAY	-0.082328	-0.197962	-17.2256	7.58301e-06	0.00260729	4.43423	-0.082328	-0.197962	-17.2256	7.58301e-06	0.00260729	4.43423	-0.082328	-0.197962	-17.2256	7.58301e-06	0.00260729	4.43423	-0.082328	-0.197962	-17.2256	7.58301e-06	0.00260729	4.43423	-0.082328	-0.197962	-17.2256	7.58301e-06	0.00260729	4.43423	-0.082328	-0.197962	-17.2256	7.58301e-06	0.00260729	4.43423	-0.082328	-0.197962	-17.2256	7.58301e-06	0.00260729	4.43423	-0.082328	-0.197962	-17.2256	7.58301e-06	0.00260729	4.43423	-0.082328
GOBP_MEMBRANOUS_SEPTUM_MORPHOGENESIS	0.0326824	0.399715	17.1906	7.66372e-06	0.00260729	4.42225	0.0326824	0.399715	17.1906	7.66372e-06	0.00260729	4.42225	0.0326824	0.399715	17.1906	7.66372e-06	0.00260729	4.42225	0.0326824	0.399715	17.1906	7.66372e-06	0.00260729	4.42225	0.0326824	0.399715	17.1906	7.66372e-06	0.00260729	4.42225	0.0326824	0.399715	17.1906	7.66372e-06	0.00260729	4.42225	0.0326824	0.399715	17.1906	7.66372e-06	0.00260729	4.42225	0.0326824	0.399715	17.1906	7.66372e-06	0.00260729	4.42225	0.0326824
GOBP_AUTOPHAGIC_CELL_DEATH	0.033389	0.393653	17.1903	7.66433e-06	0.00260729	4.42215	0.033389	0.393653	17.1903	7.66433e-06	0.00260729	4.42215	0.033389	0.393653	17.1903	7.66433e-06	0.00260729	4.42215	0.033389	0.393653	17.1903	7.66433e-06	0.00260729	4.42215	0.033389	0.393653	17.1903	7.66433e-06	0.00260729	4.42215	0.033389	0.393653	17.1903	7.66433e-06	0.00260729	4.42215	0.033389	0.393653	17.1903	7.66433e-06	0.00260729	4.42215	0.033389	0.393653	17.1903	7.66433e-06	0.00260729	4.42215	0.033389
GOBP_URETER_DEVELOPMENT	0.0290252	0.309724	17.0917	7.89727e-06	0.00260944	4.38826	0.0290252	0.309724	17.0917	7.89727e-06	0.00260944	4.38826	0.0290252	0.309724	17.0917	7.89727e-06	0.00260944	4.38826	0.0290252	0.309724	17.0917	7.89727e-06	0.00260944	4.38826	0.0290252	0.309724	17.0917	7.89727e-06	0.00260944	4.38826	0.0290252	0.309724	17.0917	7.89727e-06	0.00260944	4.38826	0.0290252	0.309724	17.0917	7.89727e-06	0.00260944	4.38826	0.0290252	0.309724	17.0917	7.89727e-06	0.00260944	4.38826	0.0290252
GOBP_ROSTROCAUDAL_NEURAL_TUBE_PATTERNING	0.039528	0.351879	17.0878	7.90668e-06	0.00260944	4.38691	0.039528	0.351879	17.0878	7.90668e-06	0.00260944	4.38691	0.039528	0.351879	17.0878	7.90668e-06	0.00260944	4.38691	0.039528	0.351879	17.0878	7.90668e-06	0.00260944	4.38691	0.039528	0.351879	17.0878	7.90668e-06	0.00260944	4.38691	0.039528	0.351879	17.0878	7.90668e-06	0.00260944	4.38691	0.039528	0.351879	17.0878	7.90668e-06	0.00260944	4.38691	0.039528	0.351879	17.0878	7.90668e-06	0.00260944	4.38691	0.039528
GOBP_ELASTIN_METABOLIC_PROCESS	-0.0305243	0.193633	-16.9096	8.3499e-06	0.00271519	4.32512	-0.0305243	0.193633	-16.9096	8.3499e-06	0.00271519	4.32512	-0.0305243	0.193633	-16.9096	8.3499e-06	0.00271519	4.32512	-0.0305243	0.193633	-16.9096	8.3499e-06	0.00271519	4.32512	-0.0305243	0.193633	-16.9096	8.3499e-06	0.00271519	4.32512	-0.0305243	0.193633	-16.9096	8.3499e-06	0.00271519	4.32512	-0.0305243	0.193633	-16.9096	8.3499e-06	0.00271519	4.32512	-0.0305243	0.193633	-16.9096	8.3499e-06	0.00271519	4.32512	-0.0305243
GOBP_REGULATION_OF_ASPARTIC_TYPE_ENDOPEPTIDASE_ACTIVITY_INVOLVED_IN_AMYLOID_PRECURSOR_PROTEIN_CATABOLIC_PROCESS	0.027433	0.451151	16.8168	8.59228e-06	0.00275351	4.29268	0.027433	0.451151	16.8168	8.59228e-06	0.00275351	4.29268	0.027433	0.451151	16.8168	8.59228e-06	0.00275351	4.29268	0.027433	0.451151	16.8168	8.59228e-06	0.00275351	4.29268	0.027433	0.451151	16.8168	8.59228e-06	0.00275351	4.29268	0.027433	0.451151	16.8168	8.59228e-06	0.00275351	4.29268	0.027433	0.451151	16.8168	8.59228e-06	0.00275351	4.29268	0.027433	0.451151	16.8168	8.59228e-06	0.00275351	4.29268	0.027433
GOMF_PEPTIDYL_PROLINE_4_DIOXYGENASE_ACTIVITY	-0.0254001	0.398875	-16.6207	9.1329e-06	0.00285824	4.22345	-0.0254001	0.398875	-16.6207	9.1329e-06	0.00285824	4.22345	-0.0254001	0.398875	-16.6207	9.1329e-06	0.00285824	4.22345	-0.0254001	0.398875	-16.6207	9.1329e-06	0.00285824	4.22345	-0.0254001	0.398875	-16.6207	9.1329e-06	0.00285824	4.22345	-0.0254001	0.398875	-16.6207	9.1329e-06	0.00285824	4.22345	-0.0254001	0.398875	-16.6207	9.1329e-06	0.00285824	4.22345	-0.0254001	0.398875	-16.6207	9.1329e-06	0.00285824	4.22345	-0.0254001
GOMF_SIGNAL_RECOGNITION_PARTICLE_BINDING	0.0249214	0.494013	16.6051	9.17761e-06	0.00285824	4.21791	0.0249214	0.494013	16.6051	9.17761e-06	0.00285824	4.21791	0.0249214	0.494013	16.6051	9.17761e-06	0.00285824	4.21791	0.0249214	0.494013	16.6051	9.17761e-06	0.00285824	4.21791	0.0249214	0.494013	16.6051	9.17761e-06	0.00285824	4.21791	0.0249214	0.494013	16.6051	9.17761e-06	0.00285824	4.21791	0.0249214	0.494013	16.6051	9.17761e-06	0.00285824	4.21791	0.0249214	0.494013	16.6051	9.17761e-06	0.00285824	4.21791	0.0249214
GOBP_REGULATION_OF_CYTOPLASMIC_MRNA_PROCESSING_BODY_ASSEMBLY	-0.0333126	0.442709	-16.4644	9.59277e-06	0.00294605	4.16767	-0.0333126	0.442709	-16.4644	9.59277e-06	0.00294605	4.16767	-0.0333126	0.442709	-16.4644	9.59277e-06	0.00294605	4.16767	-0.0333126	0.442709	-16.4644	9.59277e-06	0.00294605	4.16767	-0.0333126	0.442709	-16.4644	9.59277e-06	0.00294605	4.16767	-0.0333126	0.442709	-16.4644	9.59277e-06	0.00294605	4.16767	-0.0333126	0.442709	-16.4644	9.59277e-06	0.00294605	4.16767	-0.0333126	0.442709	-16.4644	9.59277e-06	0.00294605	4.16767	-0.0333126
REACTOME_SEROTONIN_RECEPTORS	-0.0463077	-0.149809	-16.3071	1.00833e-05	0.00301897	4.11101	-0.0463077	-0.149809	-16.3071	1.00833e-05	0.00301897	4.11101	-0.0463077	-0.149809	-16.3071	1.00833e-05	0.00301897	4.11101	-0.0463077	-0.149809	-16.3071	1.00833e-05	0.00301897	4.11101	-0.0463077	-0.149809	-16.3071	1.00833e-05	0.00301897	4.11101	-0.0463077	-0.149809	-16.3071	1.00833e-05	0.00301897	4.11101	-0.0463077	-0.149809	-16.3071	1.00833e-05	0.00301897	4.11101	-0.0463077	-0.149809	-16.3071	1.00833e-05	0.00301897	4.11101	-0.0463077
GOBP_NEGATIVE_REGULATION_OF_CELL_PROLIFERATION_INVOLVED_IN_KIDNEY_DEVELOPMENT	0.0432063	0.315886	16.2708	1.02008e-05	0.00301897	4.09783	0.0432063	0.315886	16.2708	1.02008e-05	0.00301897	4.09783	0.0432063	0.315886	16.2708	1.02008e-05	0.00301897	4.09783	0.0432063	0.315886	16.2708	1.02008e-05	0.00301897	4.09783	0.0432063	0.315886	16.2708	1.02008e-05	0.00301897	4.09783	0.0432063	0.315886	16.2708	1.02008e-05	0.00301897	4.09783	0.0432063	0.315886	16.2708	1.02008e-05	0.00301897	4.09783	0.0432063	0.315886	16.2708	1.02008e-05	0.00301897	4.09783	0.0432063
GOMF_1_PHOSPHATIDYLINOSITOL_BINDING	-0.0304908	0.373947	-16.2007	1.04321e-05	0.00301897	4.07234	-0.0304908	0.373947	-16.2007	1.04321e-05	0.00301897	4.07234	-0.0304908	0.373947	-16.2007	1.04321e-05	0.00301897	4.07234	-0.0304908	0.373947	-16.2007	1.04321e-05	0.00301897	4.07234	-0.0304908	0.373947	-16.2007	1.04321e-05	0.00301897	4.07234	-0.0304908	0.373947	-16.2007	1.04321e-05	0.00301897	4.07234	-0.0304908	0.373947	-16.2007	1.04321e-05	0.00301897	4.07234	-0.0304908	0.373947	-16.2007	1.04321e-05	0.00301897	4.07234	-0.0304908
GOBP_ENDOTHELIAL_CELL_MATRIX_ADHESION	-0.0589991	0.0951542	-16.1667	1.05466e-05	0.00301897	4.05992	-0.0589991	0.0951542	-16.1667	1.05466e-05	0.00301897	4.05992	-0.0589991	0.0951542	-16.1667	1.05466e-05	0.00301897	4.05992	-0.0589991	0.0951542	-16.1667	1.05466e-05	0.00301897	4.05992	-0.0589991	0.0951542	-16.1667	1.05466e-05	0.00301897	4.05992	-0.0589991	0.0951542	-16.1667	1.05466e-05	0.00301897	4.05992	-0.0589991	0.0951542	-16.1667	1.05466e-05	0.00301897	4.05992	-0.0589991	0.0951542	-16.1667	1.05466e-05	0.00301897	4.05992	-0.0589991
GOBP_DEOXYRIBONUCLEOSIDE_MONOPHOSPHATE_METABOLIC_PROCESS	-0.0294756	0.37834	-16.1509	1.06003e-05	0.00301897	4.05414	-0.0294756	0.37834	-16.1509	1.06003e-05	0.00301897	4.05414	-0.0294756	0.37834	-16.1509	1.06003e-05	0.00301897	4.05414	-0.0294756	0.37834	-16.1509	1.06003e-05	0.00301897	4.05414	-0.0294756	0.37834	-16.1509	1.06003e-05	0.00301897	4.05414	-0.0294756	0.37834	-16.1509	1.06003e-05	0.00301897	4.05414	-0.0294756	0.37834	-16.1509	1.06003e-05	0.00301897	4.05414	-0.0294756	0.37834	-16.1509	1.06003e-05	0.00301897	4.05414	-0.0294756
GOBP_REGULATION_OF_CHONDROCYTE_DEVELOPMENT	0.0637679	0.399616	16.0523	1.0943e-05	0.00301897	4.01795	0.0637679	0.399616	16.0523	1.0943e-05	0.00301897	4.01795	0.0637679	0.399616	16.0523	1.0943e-05	0.00301897	4.01795	0.0637679	0.399616	16.0523	1.0943e-05	0.00301897	4.01795	0.0637679	0.399616	16.0523	1.0943e-05	0.00301897	4.01795	0.0637679	0.399616	16.0523	1.0943e-05	0.00301897	4.01795	0.0637679	0.399616	16.0523	1.0943e-05	0.00301897	4.01795	0.0637679	0.399616	16.0523	1.0943e-05	0.00301897	4.01795	0.0637679
GOBP_QUINONE_METABOLIC_PROCESS	-0.0762223	0.300154	-16.041	1.09832e-05	0.00301897	4.01377	-0.0762223	0.300154	-16.041	1.09832e-05	0.00301897	4.01377	-0.0762223	0.300154	-16.041	1.09832e-05	0.00301897	4.01377	-0.0762223	0.300154	-16.041	1.09832e-05	0.00301897	4.01377	-0.0762223	0.300154	-16.041	1.09832e-05	0.00301897	4.01377	-0.0762223	0.300154	-16.041	1.09832e-05	0.00301897	4.01377	-0.0762223	0.300154	-16.041	1.09832e-05	0.00301897	4.01377	-0.0762223	0.300154	-16.041	1.09832e-05	0.00301897	4.01377	-0.0762223
GOBP_POSITIVE_REGULATION_OF_SKELETAL_MUSCLE_CELL_DIFFERENTIATION	0.0348501	0.331976	16.0283	1.10285e-05	0.00301897	4.00908	0.0348501	0.331976	16.0283	1.10285e-05	0.00301897	4.00908	0.0348501	0.331976	16.0283	1.10285e-05	0.00301897	4.00908	0.0348501	0.331976	16.0283	1.10285e-05	0.00301897	4.00908	0.0348501	0.331976	16.0283	1.10285e-05	0.00301897	4.00908	0.0348501	0.331976	16.0283	1.10285e-05	0.00301897	4.00908	0.0348501	0.331976	16.0283	1.10285e-05	0.00301897	4.00908	0.0348501	0.331976	16.0283	1.10285e-05	0.00301897	4.00908	0.0348501
GOCC_ASTROCYTE_END_FOOT	-0.0875147	0.184057	-16.0197	1.1059e-05	0.00301897	4.00594	-0.0875147	0.184057	-16.0197	1.1059e-05	0.00301897	4.00594	-0.0875147	0.184057	-16.0197	1.1059e-05	0.00301897	4.00594	-0.0875147	0.184057	-16.0197	1.1059e-05	0.00301897	4.00594	-0.0875147	0.184057	-16.0197	1.1059e-05	0.00301897	4.00594	-0.0875147	0.184057	-16.0197	1.1059e-05	0.00301897	4.00594	-0.0875147	0.184057	-16.0197	1.1059e-05	0.00301897	4.00594	-0.0875147	0.184057	-16.0197	1.1059e-05	0.00301897	4.00594	-0.0875147
GOMF_ACYL_COA_BINDING	-0.0247899	0.353598	-15.9118	1.14541e-05	0.00308869	3.96598	-0.0247899	0.353598	-15.9118	1.14541e-05	0.00308869	3.96598	-0.0247899	0.353598	-15.9118	1.14541e-05	0.00308869	3.96598	-0.0247899	0.353598	-15.9118	1.14541e-05	0.00308869	3.96598	-0.0247899	0.353598	-15.9118	1.14541e-05	0.00308869	3.96598	-0.0247899	0.353598	-15.9118	1.14541e-05	0.00308869	3.96598	-0.0247899	0.353598	-15.9118	1.14541e-05	0.00308869	3.96598	-0.0247899	0.353598	-15.9118	1.14541e-05	0.00308869	3.96598	-0.0247899
REACTOME_SYNTHESIS_OF_PG	0.0297899	0.3836	15.8631	1.16378e-05	0.00309275	3.94785	0.0297899	0.3836	15.8631	1.16378e-05	0.00309275	3.94785	0.0297899	0.3836	15.8631	1.16378e-05	0.00309275	3.94785	0.0297899	0.3836	15.8631	1.16378e-05	0.00309275	3.94785	0.0297899	0.3836	15.8631	1.16378e-05	0.00309275	3.94785	0.0297899	0.3836	15.8631	1.16378e-05	0.00309275	3.94785	0.0297899	0.3836	15.8631	1.16378e-05	0.00309275	3.94785	0.0297899	0.3836	15.8631	1.16378e-05	0.00309275	3.94785	0.0297899
GSE18791_UNSTIM_VS_NEWCATSLE_VIRUS_DC_10H_DN1	0.0300868	0.461259	15.8341	1.17489e-05	0.00309275	3.93704	0.0300868	0.461259	15.8341	1.17489e-05	0.00309275	3.93704	0.0300868	0.461259	15.8341	1.17489e-05	0.00309275	3.93704	0.0300868	0.461259	15.8341	1.17489e-05	0.00309275	3.93704	0.0300868	0.461259	15.8341	1.17489e-05	0.00309275	3.93704	0.0300868	0.461259	15.8341	1.17489e-05	0.00309275	3.93704	0.0300868	0.461259	15.8341	1.17489e-05	0.00309275	3.93704	0.0300868	0.461259	15.8341	1.17489e-05	0.00309275	3.93704	0.0300868
GOBP_VASCULAR_ASSOCIATED_SMOOTH_MUSCLE_CELL_APOPTOTIC_PROCESS	-0.0271755	0.186339	-15.7538	1.20631e-05	0.00313812	3.90696	-0.0271755	0.186339	-15.7538	1.20631e-05	0.00313812	3.90696	-0.0271755	0.186339	-15.7538	1.20631e-05	0.00313812	3.90696	-0.0271755	0.186339	-15.7538	1.20631e-05	0.00313812	3.90696	-0.0271755	0.186339	-15.7538	1.20631e-05	0.00313812	3.90696	-0.0271755	0.186339	-15.7538	1.20631e-05	0.00313812	3.90696	-0.0271755	0.186339	-15.7538	1.20631e-05	0.00313812	3.90696	-0.0271755	0.186339	-15.7538	1.20631e-05	0.00313812	3.90696	-0.0271755
GOCC_PALMITOYLTRANSFERASE_COMPLEX	-0.0387958	0.356999	-15.6951	1.22991e-05	0.00314323	3.88488	-0.0387958	0.356999	-15.6951	1.22991e-05	0.00314323	3.88488	-0.0387958	0.356999	-15.6951	1.22991e-05	0.00314323	3.88488	-0.0387958	0.356999	-15.6951	1.22991e-05	0.00314323	3.88488	-0.0387958	0.356999	-15.6951	1.22991e-05	0.00314323	3.88488	-0.0387958	0.356999	-15.6951	1.22991e-05	0.00314323	3.88488	-0.0387958	0.356999	-15.6951	1.22991e-05	0.00314323	3.88488	-0.0387958	0.356999	-15.6951	1.22991e-05	0.00314323	3.88488	-0.0387958
GOBP_REGULATION_OF_SECONDARY_HEART_FIELD_CARDIOBLAST_PROLIFERATION	0.0285502	0.376083	15.6784	1.23671e-05	0.00314323	3.8786	0.0285502	0.376083	15.6784	1.23671e-05	0.00314323	3.8786	0.0285502	0.376083	15.6784	1.23671e-05	0.00314323	3.8786	0.0285502	0.376083	15.6784	1.23671e-05	0.00314323	3.8786	0.0285502	0.376083	15.6784	1.23671e-05	0.00314323	3.8786	0.0285502	0.376083	15.6784	1.23671e-05	0.00314323	3.8786	0.0285502	0.376083	15.6784	1.23671e-05	0.00314323	3.8786	0.0285502	0.376083	15.6784	1.23671e-05	0.00314323	3.8786	0.0285502
REACTOME_LOSS_OF_MECP2_BINDING_ABILITY_TO_THE_NCOR_SMRT_COMPLEX	-0.0229734	0.49627	-15.6303	1.25658e-05	0.00315744	3.86042	-0.0229734	0.49627	-15.6303	1.25658e-05	0.00315744	3.86042	-0.0229734	0.49627	-15.6303	1.25658e-05	0.00315744	3.86042	-0.0229734	0.49627	-15.6303	1.25658e-05	0.00315744	3.86042	-0.0229734	0.49627	-15.6303	1.25658e-05	0.00315744	3.86042	-0.0229734	0.49627	-15.6303	1.25658e-05	0.00315744	3.86042	-0.0229734	0.49627	-15.6303	1.25658e-05	0.00315744	3.86042	-0.0229734	0.49627	-15.6303	1.25658e-05	0.00315744	3.86042	-0.0229734
GOCC_HRD1P_UBIQUITIN_LIGASE_ERAD_L_COMPLEX	0.022883	0.442455	15.489	1.31721e-05	0.00326696	3.80668	0.022883	0.442455	15.489	1.31721e-05	0.00326696	3.80668	0.022883	0.442455	15.489	1.31721e-05	0.00326696	3.80668	0.022883	0.442455	15.489	1.31721e-05	0.00326696	3.80668	0.022883	0.442455	15.489	1.31721e-05	0.00326696	3.80668	0.022883	0.442455	15.489	1.31721e-05	0.00326696	3.80668	0.022883	0.442455	15.489	1.31721e-05	0.00326696	3.80668	0.022883	0.442455	15.489	1.31721e-05	0.00326696	3.80668	0.022883
GOCC_EXOCYST	-0.0260595	0.302739	-15.4608	1.32972e-05	0.00326696	3.7959	-0.0260595	0.302739	-15.4608	1.32972e-05	0.00326696	3.7959	-0.0260595	0.302739	-15.4608	1.32972e-05	0.00326696	3.7959	-0.0260595	0.302739	-15.4608	1.32972e-05	0.00326696	3.7959	-0.0260595	0.302739	-15.4608	1.32972e-05	0.00326696	3.7959	-0.0260595	0.302739	-15.4608	1.32972e-05	0.00326696	3.7959	-0.0260595	0.302739	-15.4608	1.32972e-05	0.00326696	3.7959	-0.0260595	0.302739	-15.4608	1.32972e-05	0.00326696	3.7959	-0.0260595
GOBP_CARDIOBLAST_PROLIFERATION	0.0274491	0.322826	15.2922	1.40752e-05	0.00342012	3.73099	0.0274491	0.322826	15.2922	1.40752e-05	0.00342012	3.73099	0.0274491	0.322826	15.2922	1.40752e-05	0.00342012	3.73099	0.0274491	0.322826	15.2922	1.40752e-05	0.00342012	3.73099	0.0274491	0.322826	15.2922	1.40752e-05	0.00342012	3.73099	0.0274491	0.322826	15.2922	1.40752e-05	0.00342012	3.73099	0.0274491	0.322826	15.2922	1.40752e-05	0.00342012	3.73099	0.0274491	0.322826	15.2922	1.40752e-05	0.00342012	3.73099	0.0274491
GOCC_ER_UBIQUITIN_LIGASE_COMPLEX	0.0224497	0.448837	15.1588	1.47293e-05	0.00354015	3.6791	0.0224497	0.448837	15.1588	1.47293e-05	0.00354015	3.6791	0.0224497	0.448837	15.1588	1.47293e-05	0.00354015	3.6791	0.0224497	0.448837	15.1588	1.47293e-05	0.00354015	3.6791	0.0224497	0.448837	15.1588	1.47293e-05	0.00354015	3.6791	0.0224497	0.448837	15.1588	1.47293e-05	0.00354015	3.6791	0.0224497	0.448837	15.1588	1.47293e-05	0.00354015	3.6791	0.0224497	0.448837	15.1588	1.47293e-05	0.00354015	3.6791	0.0224497
GOBP_RIBONUCLEOSIDE_MONOPHOSPHATE_CATABOLIC_PROCESS	-0.0594106	0.226749	-15.0637	1.52173e-05	0.00355801	3.64186	-0.0594106	0.226749	-15.0637	1.52173e-05	0.00355801	3.64186	-0.0594106	0.226749	-15.0637	1.52173e-05	0.00355801	3.64186	-0.0594106	0.226749	-15.0637	1.52173e-05	0.00355801	3.64186	-0.0594106	0.226749	-15.0637	1.52173e-05	0.00355801	3.64186	-0.0594106	0.226749	-15.0637	1.52173e-05	0.00355801	3.64186	-0.0594106	0.226749	-15.0637	1.52173e-05	0.00355801	3.64186	-0.0594106	0.226749	-15.0637	1.52173e-05	0.00355801	3.64186	-0.0594106
GOBP_L_ARGININE_IMPORT_ACROSS_PLASMA_MEMBRANE	0.0346514	0.381937	15.057	1.52527e-05	0.00355801	3.6392	0.0346514	0.381937	15.057	1.52527e-05	0.00355801	3.6392	0.0346514	0.381937	15.057	1.52527e-05	0.00355801	3.6392	0.0346514	0.381937	15.057	1.52527e-05	0.00355801	3.6392	0.0346514	0.381937	15.057	1.52527e-05	0.00355801	3.6392	0.0346514	0.381937	15.057	1.52527e-05	0.00355801	3.6392	0.0346514	0.381937	15.057	1.52527e-05	0.00355801	3.6392	0.0346514	0.381937	15.057	1.52527e-05	0.00355801	3.6392	0.0346514
GOBP_GROWTH_HORMONE_SECRETION	-0.046755	0.186757	-15.0205	1.54457e-05	0.00355801	3.62482	-0.046755	0.186757	-15.0205	1.54457e-05	0.00355801	3.62482	-0.046755	0.186757	-15.0205	1.54457e-05	0.00355801	3.62482	-0.046755	0.186757	-15.0205	1.54457e-05	0.00355801	3.62482	-0.046755	0.186757	-15.0205	1.54457e-05	0.00355801	3.62482	-0.046755	0.186757	-15.0205	1.54457e-05	0.00355801	3.62482	-0.046755	0.186757	-15.0205	1.54457e-05	0.00355801	3.62482	-0.046755	0.186757	-15.0205	1.54457e-05	0.00355801	3.62482	-0.046755
GOBP_PRESYNAPTIC_DENSE_CORE_VESICLE_EXOCYTOSIS	-0.0256095	0.297579	-15.0202	1.54472e-05	0.00355801	3.62471	-0.0256095	0.297579	-15.0202	1.54472e-05	0.00355801	3.62471	-0.0256095	0.297579	-15.0202	1.54472e-05	0.00355801	3.62471	-0.0256095	0.297579	-15.0202	1.54472e-05	0.00355801	3.62471	-0.0256095	0.297579	-15.0202	1.54472e-05	0.00355801	3.62471	-0.0256095	0.297579	-15.0202	1.54472e-05	0.00355801	3.62471	-0.0256095	0.297579	-15.0202	1.54472e-05	0.00355801	3.62471	-0.0256095	0.297579	-15.0202	1.54472e-05	0.00355801	3.62471	-0.0256095
GOBP_POSITIVE_REGULATION_OF_T_CELL_APOPTOTIC_PROCESS	0.0456059	0.183416	14.9587	1.57792e-05	0.00359425	3.6004	0.0456059	0.183416	14.9587	1.57792e-05	0.00359425	3.6004	0.0456059	0.183416	14.9587	1.57792e-05	0.00359425	3.6004	0.0456059	0.183416	14.9587	1.57792e-05	0.00359425	3.6004	0.0456059	0.183416	14.9587	1.57792e-05	0.00359425	3.6004	0.0456059	0.183416	14.9587	1.57792e-05	0.00359425	3.6004	0.0456059	0.183416	14.9587	1.57792e-05	0.00359425	3.6004	0.0456059	0.183416	14.9587	1.57792e-05	0.00359425	3.6004	0.0456059
GOMF_CHONDROITIN_SULFATE_BINDING	0.0375828	0.33948	14.9313	1.59297e-05	0.00359425	3.58955	0.0375828	0.33948	14.9313	1.59297e-05	0.00359425	3.58955	0.0375828	0.33948	14.9313	1.59297e-05	0.00359425	3.58955	0.0375828	0.33948	14.9313	1.59297e-05	0.00359425	3.58955	0.0375828	0.33948	14.9313	1.59297e-05	0.00359425	3.58955	0.0375828	0.33948	14.9313	1.59297e-05	0.00359425	3.58955	0.0375828	0.33948	14.9313	1.59297e-05	0.00359425	3.58955	0.0375828	0.33948	14.9313	1.59297e-05	0.00359425	3.58955	0.0375828
GOBP_THORAX_AND_ANTERIOR_ABDOMEN_DETERMINATION	0.0259245	0.112518	14.7985	1.66839e-05	0.00372641	3.53662	0.0259245	0.112518	14.7985	1.66839e-05	0.00372641	3.53662	0.0259245	0.112518	14.7985	1.66839e-05	0.00372641	3.53662	0.0259245	0.112518	14.7985	1.66839e-05	0.00372641	3.53662	0.0259245	0.112518	14.7985	1.66839e-05	0.00372641	3.53662	0.0259245	0.112518	14.7985	1.66839e-05	0.00372641	3.53662	0.0259245	0.112518	14.7985	1.66839e-05	0.00372641	3.53662	0.0259245	0.112518	14.7985	1.66839e-05	0.00372641	3.53662	0.0259245
GOBP_AUDITORY_RECEPTOR_CELL_FATE_COMMITMENT	0.0420036	0.405479	14.7143	1.71839e-05	0.0037827	3.50283	0.0420036	0.405479	14.7143	1.71839e-05	0.0037827	3.50283	0.0420036	0.405479	14.7143	1.71839e-05	0.0037827	3.50283	0.0420036	0.405479	14.7143	1.71839e-05	0.0037827	3.50283	0.0420036	0.405479	14.7143	1.71839e-05	0.0037827	3.50283	0.0420036	0.405479	14.7143	1.71839e-05	0.0037827	3.50283	0.0420036	0.405479	14.7143	1.71839e-05	0.0037827	3.50283	0.0420036	0.405479	14.7143	1.71839e-05	0.0037827	3.50283	0.0420036
GOBP_ENDOCYTOSIS_INVOLVED_IN_VIRAL_ENTRY_INTO_HOST_CELL	0.0264948	0.388759	14.6988	1.72781e-05	0.0037827	3.49657	0.0264948	0.388759	14.6988	1.72781e-05	0.0037827	3.49657	0.0264948	0.388759	14.6988	1.72781e-05	0.0037827	3.49657	0.0264948	0.388759	14.6988	1.72781e-05	0.0037827	3.49657	0.0264948	0.388759	14.6988	1.72781e-05	0.0037827	3.49657	0.0264948	0.388759	14.6988	1.72781e-05	0.0037827	3.49657	0.0264948	0.388759	14.6988	1.72781e-05	0.0037827	3.49657	0.0264948	0.388759	14.6988	1.72781e-05	0.0037827	3.49657	0.0264948
GOCC_CALCIUM_AND_CALMODULIN_DEPENDENT_PROTEIN_KINASE_COMPLEX	-0.0306026	0.100489	-14.6648	1.74863e-05	0.00379075	3.48286	-0.0306026	0.100489	-14.6648	1.74863e-05	0.00379075	3.48286	-0.0306026	0.100489	-14.6648	1.74863e-05	0.00379075	3.48286	-0.0306026	0.100489	-14.6648	1.74863e-05	0.00379075	3.48286	-0.0306026	0.100489	-14.6648	1.74863e-05	0.00379075	3.48286	-0.0306026	0.100489	-14.6648	1.74863e-05	0.00379075	3.48286	-0.0306026	0.100489	-14.6648	1.74863e-05	0.00379075	3.48286	-0.0306026	0.100489	-14.6648	1.74863e-05	0.00379075	3.48286	-0.0306026
GOBP_MODULATION_BY_SYMBIONT_OF_HOST_APOPTOTIC_PROCESS	0.0290066	0.435717	14.6183	1.77763e-05	0.0037945	3.46402	0.0290066	0.435717	14.6183	1.77763e-05	0.0037945	3.46402	0.0290066	0.435717	14.6183	1.77763e-05	0.0037945	3.46402	0.0290066	0.435717	14.6183	1.77763e-05	0.0037945	3.46402	0.0290066	0.435717	14.6183	1.77763e-05	0.0037945	3.46402	0.0290066	0.435717	14.6183	1.77763e-05	0.0037945	3.46402	0.0290066	0.435717	14.6183	1.77763e-05	0.0037945	3.46402	0.0290066	0.435717	14.6183	1.77763e-05	0.0037945	3.46402	0.0290066
GOBP_REGULATION_OF_PHOTORECEPTOR_CELL_DIFFERENTIATION	0.0262554	0.313264	14.6071	1.78468e-05	0.0037945	3.45949	0.0262554	0.313264	14.6071	1.78468e-05	0.0037945	3.45949	0.0262554	0.313264	14.6071	1.78468e-05	0.0037945	3.45949	0.0262554	0.313264	14.6071	1.78468e-05	0.0037945	3.45949	0.0262554	0.313264	14.6071	1.78468e-05	0.0037945	3.45949	0.0262554	0.313264	14.6071	1.78468e-05	0.0037945	3.45949	0.0262554	0.313264	14.6071	1.78468e-05	0.0037945	3.45949	0.0262554	0.313264	14.6071	1.78468e-05	0.0037945	3.45949	0.0262554
GOBP_MESONEPHRIC_DUCT_DEVELOPMENT	0.0440702	0.390803	14.5018	1.85273e-05	0.00382372	3.41663	0.0440702	0.390803	14.5018	1.85273e-05	0.00382372	3.41663	0.0440702	0.390803	14.5018	1.85273e-05	0.00382372	3.41663	0.0440702	0.390803	14.5018	1.85273e-05	0.00382372	3.41663	0.0440702	0.390803	14.5018	1.85273e-05	0.00382372	3.41663	0.0440702	0.390803	14.5018	1.85273e-05	0.00382372	3.41663	0.0440702	0.390803	14.5018	1.85273e-05	0.00382372	3.41663	0.0440702	0.390803	14.5018	1.85273e-05	0.00382372	3.41663	0.0440702
GOBP_TONGUE_MORPHOGENESIS	0.0251336	0.431374	14.4981	1.85523e-05	0.00382372	3.41508	0.0251336	0.431374	14.4981	1.85523e-05	0.00382372	3.41508	0.0251336	0.431374	14.4981	1.85523e-05	0.00382372	3.41508	0.0251336	0.431374	14.4981	1.85523e-05	0.00382372	3.41508	0.0251336	0.431374	14.4981	1.85523e-05	0.00382372	3.41508	0.0251336	0.431374	14.4981	1.85523e-05	0.00382372	3.41508	0.0251336	0.431374	14.4981	1.85523e-05	0.00382372	3.41508	0.0251336	0.431374	14.4981	1.85523e-05	0.00382372	3.41508	0.0251336
GOBP_POSITIVE_REGULATION_OF_3_UTR_MEDIATED_MRNA_STABILIZATION	0.0336073	0.209082	14.4888	1.8614e-05	0.00382372	3.41128	0.0336073	0.209082	14.4888	1.8614e-05	0.00382372	3.41128	0.0336073	0.209082	14.4888	1.8614e-05	0.00382372	3.41128	0.0336073	0.209082	14.4888	1.8614e-05	0.00382372	3.41128	0.0336073	0.209082	14.4888	1.8614e-05	0.00382372	3.41128	0.0336073	0.209082	14.4888	1.8614e-05	0.00382372	3.41128	0.0336073	0.209082	14.4888	1.8614e-05	0.00382372	3.41128	0.0336073	0.209082	14.4888	1.8614e-05	0.00382372	3.41128	0.0336073
CAO_BLOOD_FLUZONE_AGE_05_14YO_1DY_UP	0.108815	0.028604	14.4795	1.86759e-05	0.00382372	3.40747	0.108815	0.028604	14.4795	1.86759e-05	0.00382372	3.40747	0.108815	0.028604	14.4795	1.86759e-05	0.00382372	3.40747	0.108815	0.028604	14.4795	1.86759e-05	0.00382372	3.40747	0.108815	0.028604	14.4795	1.86759e-05	0.00382372	3.40747	0.108815	0.028604	14.4795	1.86759e-05	0.00382372	3.40747	0.108815	0.028604	14.4795	1.86759e-05	0.00382372	3.40747	0.108815	0.028604	14.4795	1.86759e-05	0.00382372	3.40747	0.108815
GOBP_PEPTIDYL_L_CYSTEINE_S_PALMITOYLATION	-0.0282597	0.371548	-14.4041	1.91871e-05	0.00386533	3.37653	-0.0282597	0.371548	-14.4041	1.91871e-05	0.00386533	3.37653	-0.0282597	0.371548	-14.4041	1.91871e-05	0.00386533	3.37653	-0.0282597	0.371548	-14.4041	1.91871e-05	0.00386533	3.37653	-0.0282597	0.371548	-14.4041	1.91871e-05	0.00386533	3.37653	-0.0282597	0.371548	-14.4041	1.91871e-05	0.00386533	3.37653	-0.0282597	0.371548	-14.4041	1.91871e-05	0.00386533	3.37653	-0.0282597	0.371548	-14.4041	1.91871e-05	0.00386533	3.37653	-0.0282597
GOBP_NOTCH_SIGNALING_INVOLVED_IN_HEART_DEVELOPMENT	0.0289856	0.363451	14.3683	1.94356e-05	0.00386533	3.36178	0.0289856	0.363451	14.3683	1.94356e-05	0.00386533	3.36178	0.0289856	0.363451	14.3683	1.94356e-05	0.00386533	3.36178	0.0289856	0.363451	14.3683	1.94356e-05	0.00386533	3.36178	0.0289856	0.363451	14.3683	1.94356e-05	0.00386533	3.36178	0.0289856	0.363451	14.3683	1.94356e-05	0.00386533	3.36178	0.0289856	0.363451	14.3683	1.94356e-05	0.00386533	3.36178	0.0289856	0.363451	14.3683	1.94356e-05	0.00386533	3.36178	0.0289856
GOBP_OLIGODENDROCYTE_PROGENITOR_PROLIFERATION	-0.0606536	0.23472	-14.3618	1.94811e-05	0.00386533	3.3591	-0.0606536	0.23472	-14.3618	1.94811e-05	0.00386533	3.3591	-0.0606536	0.23472	-14.3618	1.94811e-05	0.00386533	3.3591	-0.0606536	0.23472	-14.3618	1.94811e-05	0.00386533	3.3591	-0.0606536	0.23472	-14.3618	1.94811e-05	0.00386533	3.3591	-0.0606536	0.23472	-14.3618	1.94811e-05	0.00386533	3.3591	-0.0606536	0.23472	-14.3618	1.94811e-05	0.00386533	3.3591	-0.0606536	0.23472	-14.3618	1.94811e-05	0.00386533	3.3591	-0.0606536
GOBP_TRACHEA_CARTILAGE_DEVELOPMENT	0.042824	0.351897	14.3475	1.95815e-05	0.00386533	3.35321	0.042824	0.351897	14.3475	1.95815e-05	0.00386533	3.35321	0.042824	0.351897	14.3475	1.95815e-05	0.00386533	3.35321	0.042824	0.351897	14.3475	1.95815e-05	0.00386533	3.35321	0.042824	0.351897	14.3475	1.95815e-05	0.00386533	3.35321	0.042824	0.351897	14.3475	1.95815e-05	0.00386533	3.35321	0.042824	0.351897	14.3475	1.95815e-05	0.00386533	3.35321	0.042824	0.351897	14.3475	1.95815e-05	0.00386533	3.35321	0.042824
GOBP_NOREPINEPHRINE_BIOSYNTHETIC_PROCESS	0.0389668	0.156325	14.3129	1.98278e-05	0.00386533	3.33888	0.0389668	0.156325	14.3129	1.98278e-05	0.00386533	3.33888	0.0389668	0.156325	14.3129	1.98278e-05	0.00386533	3.33888	0.0389668	0.156325	14.3129	1.98278e-05	0.00386533	3.33888	0.0389668	0.156325	14.3129	1.98278e-05	0.00386533	3.33888	0.0389668	0.156325	14.3129	1.98278e-05	0.00386533	3.33888	0.0389668	0.156325	14.3129	1.98278e-05	0.00386533	3.33888	0.0389668	0.156325	14.3129	1.98278e-05	0.00386533	3.33888	0.0389668
GOBP_REGULATION_OF_ASPARTIC_TYPE_PEPTIDASE_ACTIVITY	0.0230457	0.411105	14.2989	1.9928e-05	0.00386533	3.3331	0.0230457	0.411105	14.2989	1.9928e-05	0.00386533	3.3331	0.0230457	0.411105	14.2989	1.9928e-05	0.00386533	3.3331	0.0230457	0.411105	14.2989	1.9928e-05	0.00386533	3.3331	0.0230457	0.411105	14.2989	1.9928e-05	0.00386533	3.3331	0.0230457	0.411105	14.2989	1.9928e-05	0.00386533	3.3331	0.0230457	0.411105	14.2989	1.9928e-05	0.00386533	3.3331	0.0230457	0.411105	14.2989	1.9928e-05	0.00386533	3.3331	0.0230457
GOBP_GOLGI_TO_LYSOSOME_TRANSPORT	0.0323173	0.346925	14.1685	2.08943e-05	0.0039356	3.27879	0.0323173	0.346925	14.1685	2.08943e-05	0.0039356	3.27879	0.0323173	0.346925	14.1685	2.08943e-05	0.0039356	3.27879	0.0323173	0.346925	14.1685	2.08943e-05	0.0039356	3.27879	0.0323173	0.346925	14.1685	2.08943e-05	0.0039356	3.27879	0.0323173	0.346925	14.1685	2.08943e-05	0.0039356	3.27879	0.0323173	0.346925	14.1685	2.08943e-05	0.0039356	3.27879	0.0323173	0.346925	14.1685	2.08943e-05	0.0039356	3.27879	0.0323173
GSE22611_NOD2_TRANSD_VS_CTRL_TRANSD_HEK293_MDP_STIM_2H_DN1	-0.0560994	0.181348	-14.1607	2.09544e-05	0.0039356	3.2755	-0.0560994	0.181348	-14.1607	2.09544e-05	0.0039356	3.2755	-0.0560994	0.181348	-14.1607	2.09544e-05	0.0039356	3.2755	-0.0560994	0.181348	-14.1607	2.09544e-05	0.0039356	3.2755	-0.0560994	0.181348	-14.1607	2.09544e-05	0.0039356	3.2755	-0.0560994	0.181348	-14.1607	2.09544e-05	0.0039356	3.2755	-0.0560994	0.181348	-14.1607	2.09544e-05	0.0039356	3.2755	-0.0560994	0.181348	-14.1607	2.09544e-05	0.0039356	3.2755	-0.0560994
GOBP_REGULATION_OF_GROWTH_HORMONE_SECRETION	-0.0621874	0.0747792	-14.1484	2.10482e-05	0.0039356	3.27038	-0.0621874	0.0747792	-14.1484	2.10482e-05	0.0039356	3.27038	-0.0621874	0.0747792	-14.1484	2.10482e-05	0.0039356	3.27038	-0.0621874	0.0747792	-14.1484	2.10482e-05	0.0039356	3.27038	-0.0621874	0.0747792	-14.1484	2.10482e-05	0.0039356	3.27038	-0.0621874	0.0747792	-14.1484	2.10482e-05	0.0039356	3.27038	-0.0621874	0.0747792	-14.1484	2.10482e-05	0.0039356	3.27038	-0.0621874	0.0747792	-14.1484	2.10482e-05	0.0039356	3.27038	-0.0621874
GOBP_CELLULAR_TRIVALENT_INORGANIC_ANION_HOMEOSTASIS	0.0606001	0.169307	14.1404	2.11098e-05	0.0039356	3.26702	0.0606001	0.169307	14.1404	2.11098e-05	0.0039356	3.26702	0.0606001	0.169307	14.1404	2.11098e-05	0.0039356	3.26702	0.0606001	0.169307	14.1404	2.11098e-05	0.0039356	3.26702	0.0606001	0.169307	14.1404	2.11098e-05	0.0039356	3.26702	0.0606001	0.169307	14.1404	2.11098e-05	0.0039356	3.26702	0.0606001	0.169307	14.1404	2.11098e-05	0.0039356	3.26702	0.0606001	0.169307	14.1404	2.11098e-05	0.0039356	3.26702	0.0606001
GOBP_CANNABINOID_SIGNALING_PATHWAY	-0.0431786	0.146819	-14.1313	2.11802e-05	0.0039356	3.2632	-0.0431786	0.146819	-14.1313	2.11802e-05	0.0039356	3.2632	-0.0431786	0.146819	-14.1313	2.11802e-05	0.0039356	3.2632	-0.0431786	0.146819	-14.1313	2.11802e-05	0.0039356	3.2632	-0.0431786	0.146819	-14.1313	2.11802e-05	0.0039356	3.2632	-0.0431786	0.146819	-14.1313	2.11802e-05	0.0039356	3.2632	-0.0431786	0.146819	-14.1313	2.11802e-05	0.0039356	3.2632	-0.0431786	0.146819	-14.1313	2.11802e-05	0.0039356	3.2632	-0.0431786
OVSYANNIKOVA_PBMC_FLUARIX_AGE_50_74YO_COMMON_WITH_BOTH_HAI_AND_VNA_28DY_VS_3DY_USED_IN_HAI_AND_VNA_RESPONSE_MODELS_DN	-0.033083	0.427024	-14.0819	2.15673e-05	0.00397414	3.24242	-0.033083	0.427024	-14.0819	2.15673e-05	0.00397414	3.24242	-0.033083	0.427024	-14.0819	2.15673e-05	0.00397414	3.24242	-0.033083	0.427024	-14.0819	2.15673e-05	0.00397414	3.24242	-0.033083	0.427024	-14.0819	2.15673e-05	0.00397414	3.24242	-0.033083	0.427024	-14.0819	2.15673e-05	0.00397414	3.24242	-0.033083	0.427024	-14.0819	2.15673e-05	0.00397414	3.24242	-0.033083	0.427024	-14.0819	2.15673e-05	0.00397414	3.24242	-0.033083
GOBP_POSITIVE_REGULATION_OF_DNA_LIGATION	-0.0322381	0.421753	-13.974	2.24416e-05	0.00401587	3.19681	-0.0322381	0.421753	-13.974	2.24416e-05	0.00401587	3.19681	-0.0322381	0.421753	-13.974	2.24416e-05	0.00401587	3.19681	-0.0322381	0.421753	-13.974	2.24416e-05	0.00401587	3.19681	-0.0322381	0.421753	-13.974	2.24416e-05	0.00401587	3.19681	-0.0322381	0.421753	-13.974	2.24416e-05	0.00401587	3.19681	-0.0322381	0.421753	-13.974	2.24416e-05	0.00401587	3.19681	-0.0322381	0.421753	-13.974	2.24416e-05	0.00401587	3.19681	-0.0322381
GOBP_REGULATION_OF_METANEPHROS_DEVELOPMENT	0.0249697	0.261921	13.9703	2.24717e-05	0.00401587	3.19527	0.0249697	0.261921	13.9703	2.24717e-05	0.00401587	3.19527	0.0249697	0.261921	13.9703	2.24717e-05	0.00401587	3.19527	0.0249697	0.261921	13.9703	2.24717e-05	0.00401587	3.19527	0.0249697	0.261921	13.9703	2.24717e-05	0.00401587	3.19527	0.0249697	0.261921	13.9703	2.24717e-05	0.00401587	3.19527	0.0249697	0.261921	13.9703	2.24717e-05	0.00401587	3.19527	0.0249697	0.261921	13.9703	2.24717e-05	0.00401587	3.19527	0.0249697
GOBP_REGULATION_OF_PROTEIN_MONOUBIQUITINATION	0.0245681	0.429405	13.9665	2.25035e-05	0.00401587	3.19365	0.0245681	0.429405	13.9665	2.25035e-05	0.00401587	3.19365	0.0245681	0.429405	13.9665	2.25035e-05	0.00401587	3.19365	0.0245681	0.429405	13.9665	2.25035e-05	0.00401587	3.19365	0.0245681	0.429405	13.9665	2.25035e-05	0.00401587	3.19365	0.0245681	0.429405	13.9665	2.25035e-05	0.00401587	3.19365	0.0245681	0.429405	13.9665	2.25035e-05	0.00401587	3.19365	0.0245681	0.429405	13.9665	2.25035e-05	0.00401587	3.19365	0.0245681
REACTOME_STAT5_ACTIVATION	-0.0315089	0.396616	-13.9645	2.25202e-05	0.00401587	3.19279	-0.0315089	0.396616	-13.9645	2.25202e-05	0.00401587	3.19279	-0.0315089	0.396616	-13.9645	2.25202e-05	0.00401587	3.19279	-0.0315089	0.396616	-13.9645	2.25202e-05	0.00401587	3.19279	-0.0315089	0.396616	-13.9645	2.25202e-05	0.00401587	3.19279	-0.0315089	0.396616	-13.9645	2.25202e-05	0.00401587	3.19279	-0.0315089	0.396616	-13.9645	2.25202e-05	0.00401587	3.19279	-0.0315089	0.396616	-13.9645	2.25202e-05	0.00401587	3.19279	-0.0315089
GOBP_POSITIVE_REGULATION_OF_LYMPHOCYTE_APOPTOTIC_PROCESS	0.034626	0.194677	13.9305	2.28052e-05	0.00402479	3.17836	0.034626	0.194677	13.9305	2.28052e-05	0.00402479	3.17836	0.034626	0.194677	13.9305	2.28052e-05	0.00402479	3.17836	0.034626	0.194677	13.9305	2.28052e-05	0.00402479	3.17836	0.034626	0.194677	13.9305	2.28052e-05	0.00402479	3.17836	0.034626	0.194677	13.9305	2.28052e-05	0.00402479	3.17836	0.034626	0.194677	13.9305	2.28052e-05	0.00402479	3.17836	0.034626	0.194677	13.9305	2.28052e-05	0.00402479	3.17836	0.034626
GOCC_INTERPHOTORECEPTOR_MATRIX	0.0708266	0.137609	13.9153	2.29343e-05	0.00402479	3.17187	0.0708266	0.137609	13.9153	2.29343e-05	0.00402479	3.17187	0.0708266	0.137609	13.9153	2.29343e-05	0.00402479	3.17187	0.0708266	0.137609	13.9153	2.29343e-05	0.00402479	3.17187	0.0708266	0.137609	13.9153	2.29343e-05	0.00402479	3.17187	0.0708266	0.137609	13.9153	2.29343e-05	0.00402479	3.17187	0.0708266	0.137609	13.9153	2.29343e-05	0.00402479	3.17187	0.0708266	0.137609	13.9153	2.29343e-05	0.00402479	3.17187	0.0708266
GOCC_3M_COMPLEX	-0.0217105	0.274556	-13.8781	2.32542e-05	0.00404879	3.15597	-0.0217105	0.274556	-13.8781	2.32542e-05	0.00404879	3.15597	-0.0217105	0.274556	-13.8781	2.32542e-05	0.00404879	3.15597	-0.0217105	0.274556	-13.8781	2.32542e-05	0.00404879	3.15597	-0.0217105	0.274556	-13.8781	2.32542e-05	0.00404879	3.15597	-0.0217105	0.274556	-13.8781	2.32542e-05	0.00404879	3.15597	-0.0217105	0.274556	-13.8781	2.32542e-05	0.00404879	3.15597	-0.0217105	0.274556	-13.8781	2.32542e-05	0.00404879	3.15597	-0.0217105
GOBP_SEMINIFEROUS_TUBULE_DEVELOPMENT	-0.0325369	0.333392	-13.7983	2.39564e-05	0.00409141	3.1218	-0.0325369	0.333392	-13.7983	2.39564e-05	0.00409141	3.1218	-0.0325369	0.333392	-13.7983	2.39564e-05	0.00409141	3.1218	-0.0325369	0.333392	-13.7983	2.39564e-05	0.00409141	3.1218	-0.0325369	0.333392	-13.7983	2.39564e-05	0.00409141	3.1218	-0.0325369	0.333392	-13.7983	2.39564e-05	0.00409141	3.1218	-0.0325369	0.333392	-13.7983	2.39564e-05	0.00409141	3.1218	-0.0325369	0.333392	-13.7983	2.39564e-05	0.00409141	3.1218	-0.0325369
GOBP_DENDRITE_ARBORIZATION	0.0268859	0.300736	13.7926	2.40079e-05	0.00409141	3.11933	0.0268859	0.300736	13.7926	2.40079e-05	0.00409141	3.11933	0.0268859	0.300736	13.7926	2.40079e-05	0.00409141	3.11933	0.0268859	0.300736	13.7926	2.40079e-05	0.00409141	3.11933	0.0268859	0.300736	13.7926	2.40079e-05	0.00409141	3.11933	0.0268859	0.300736	13.7926	2.40079e-05	0.00409141	3.11933	0.0268859	0.300736	13.7926	2.40079e-05	0.00409141	3.11933	0.0268859	0.300736	13.7926	2.40079e-05	0.00409141	3.11933	0.0268859
GOBP_REGULATION_OF_ALKALINE_PHOSPHATASE_ACTIVITY	0.0250036	0.356188	13.7874	2.40541e-05	0.00409141	3.11712	0.0250036	0.356188	13.7874	2.40541e-05	0.00409141	3.11712	0.0250036	0.356188	13.7874	2.40541e-05	0.00409141	3.11712	0.0250036	0.356188	13.7874	2.40541e-05	0.00409141	3.11712	0.0250036	0.356188	13.7874	2.40541e-05	0.00409141	3.11712	0.0250036	0.356188	13.7874	2.40541e-05	0.00409141	3.11712	0.0250036	0.356188	13.7874	2.40541e-05	0.00409141	3.11712	0.0250036	0.356188	13.7874	2.40541e-05	0.00409141	3.11712	0.0250036
GOBP_VENTRICULAR_SEPTUM_MORPHOGENESIS	0.0202492	0.353535	13.6805	2.50404e-05	0.00422667	3.07094	0.0202492	0.353535	13.6805	2.50404e-05	0.00422667	3.07094	0.0202492	0.353535	13.6805	2.50404e-05	0.00422667	3.07094	0.0202492	0.353535	13.6805	2.50404e-05	0.00422667	3.07094	0.0202492	0.353535	13.6805	2.50404e-05	0.00422667	3.07094	0.0202492	0.353535	13.6805	2.50404e-05	0.00422667	3.07094	0.0202492	0.353535	13.6805	2.50404e-05	0.00422667	3.07094	0.0202492	0.353535	13.6805	2.50404e-05	0.00422667	3.07094	0.0202492
GOBP_REGULATION_OF_EPITHELIAL_CELL_DIFFERENTIATION_INVOLVED_IN_KIDNEY_DEVELOPMENT	0.0224313	0.367222	13.5893	2.59193e-05	0.00434188	3.03129	0.0224313	0.367222	13.5893	2.59193e-05	0.00434188	3.03129	0.0224313	0.367222	13.5893	2.59193e-05	0.00434188	3.03129	0.0224313	0.367222	13.5893	2.59193e-05	0.00434188	3.03129	0.0224313	0.367222	13.5893	2.59193e-05	0.00434188	3.03129	0.0224313	0.367222	13.5893	2.59193e-05	0.00434188	3.03129	0.0224313	0.367222	13.5893	2.59193e-05	0.00434188	3.03129	0.0224313	0.367222	13.5893	2.59193e-05	0.00434188	3.03129	0.0224313
GOBP_REGULATION_OF_MESODERM_DEVELOPMENT	0.0333752	0.155987	13.4916	2.6902e-05	0.00434742	2.9885	0.0333752	0.155987	13.4916	2.6902e-05	0.00434742	2.9885	0.0333752	0.155987	13.4916	2.6902e-05	0.00434742	2.9885	0.0333752	0.155987	13.4916	2.6902e-05	0.00434742	2.9885	0.0333752	0.155987	13.4916	2.6902e-05	0.00434742	2.9885	0.0333752	0.155987	13.4916	2.6902e-05	0.00434742	2.9885	0.0333752	0.155987	13.4916	2.6902e-05	0.00434742	2.9885	0.0333752	0.155987	13.4916	2.6902e-05	0.00434742	2.9885	0.0333752
GOBP_POSITIVE_REGULATION_OF_INTRINSIC_APOPTOTIC_SIGNALING_PATHWAY_BY_P53_CLASS_MEDIATOR	0.028812	0.477401	13.4793	2.70295e-05	0.00434742	2.98306	0.028812	0.477401	13.4793	2.70295e-05	0.00434742	2.98306	0.028812	0.477401	13.4793	2.70295e-05	0.00434742	2.98306	0.028812	0.477401	13.4793	2.70295e-05	0.00434742	2.98306	0.028812	0.477401	13.4793	2.70295e-05	0.00434742	2.98306	0.028812	0.477401	13.4793	2.70295e-05	0.00434742	2.98306	0.028812	0.477401	13.4793	2.70295e-05	0.00434742	2.98306	0.028812	0.477401	13.4793	2.70295e-05	0.00434742	2.98306	0.028812
GOBP_SUCKLING_BEHAVIOR	0.0228831	0.407598	13.4781	2.70412e-05	0.00434742	2.98257	0.0228831	0.407598	13.4781	2.70412e-05	0.00434742	2.98257	0.0228831	0.407598	13.4781	2.70412e-05	0.00434742	2.98257	0.0228831	0.407598	13.4781	2.70412e-05	0.00434742	2.98257	0.0228831	0.407598	13.4781	2.70412e-05	0.00434742	2.98257	0.0228831	0.407598	13.4781	2.70412e-05	0.00434742	2.98257	0.0228831	0.407598	13.4781	2.70412e-05	0.00434742	2.98257	0.0228831	0.407598	13.4781	2.70412e-05	0.00434742	2.98257	0.0228831
GSE41087_WT_VS_FOXP3_MUT_ANTI_CD3_CD28_STIM_CD4_TCELL_DN1	-0.0260659	0.692106	-13.4687	2.71386e-05	0.00434742	2.97843	-0.0260659	0.692106	-13.4687	2.71386e-05	0.00434742	2.97843	-0.0260659	0.692106	-13.4687	2.71386e-05	0.00434742	2.97843	-0.0260659	0.692106	-13.4687	2.71386e-05	0.00434742	2.97843	-0.0260659	0.692106	-13.4687	2.71386e-05	0.00434742	2.97843	-0.0260659	0.692106	-13.4687	2.71386e-05	0.00434742	2.97843	-0.0260659	0.692106	-13.4687	2.71386e-05	0.00434742	2.97843	-0.0260659	0.692106	-13.4687	2.71386e-05	0.00434742	2.97843	-0.0260659
GOBP_CENTRIOLE_CENTRIOLE_COHESION	-0.0245057	0.415159	-13.4607	2.72218e-05	0.00434742	2.97491	-0.0245057	0.415159	-13.4607	2.72218e-05	0.00434742	2.97491	-0.0245057	0.415159	-13.4607	2.72218e-05	0.00434742	2.97491	-0.0245057	0.415159	-13.4607	2.72218e-05	0.00434742	2.97491	-0.0245057	0.415159	-13.4607	2.72218e-05	0.00434742	2.97491	-0.0245057	0.415159	-13.4607	2.72218e-05	0.00434742	2.97491	-0.0245057	0.415159	-13.4607	2.72218e-05	0.00434742	2.97491	-0.0245057	0.415159	-13.4607	2.72218e-05	0.00434742	2.97491	-0.0245057
GOBP_NEPHRIC_DUCT_MORPHOGENESIS	0.0362197	0.387097	13.4518	2.73156e-05	0.00434742	2.97095	0.0362197	0.387097	13.4518	2.73156e-05	0.00434742	2.97095	0.0362197	0.387097	13.4518	2.73156e-05	0.00434742	2.97095	0.0362197	0.387097	13.4518	2.73156e-05	0.00434742	2.97095	0.0362197	0.387097	13.4518	2.73156e-05	0.00434742	2.97095	0.0362197	0.387097	13.4518	2.73156e-05	0.00434742	2.97095	0.0362197	0.387097	13.4518	2.73156e-05	0.00434742	2.97095	0.0362197	0.387097	13.4518	2.73156e-05	0.00434742	2.97095	0.0362197
GOBP_POSITIVE_REGULATION_OF_NUCLEOTIDE_BINDING_OLIGOMERIZATION_DOMAIN_CONTAINING_2_SIGNALING_PATHWAY	0.0233353	0.367447	13.4505	2.73286e-05	0.00434742	2.9704	0.0233353	0.367447	13.4505	2.73286e-05	0.00434742	2.9704	0.0233353	0.367447	13.4505	2.73286e-05	0.00434742	2.9704	0.0233353	0.367447	13.4505	2.73286e-05	0.00434742	2.9704	0.0233353	0.367447	13.4505	2.73286e-05	0.00434742	2.9704	0.0233353	0.367447	13.4505	2.73286e-05	0.00434742	2.9704	0.0233353	0.367447	13.4505	2.73286e-05	0.00434742	2.9704	0.0233353	0.367447	13.4505	2.73286e-05	0.00434742	2.9704	0.0233353
GOCC_X_CHROMOSOME	0.0205627	0.456458	13.4005	2.78581e-05	0.00439998	2.94833	0.0205627	0.456458	13.4005	2.78581e-05	0.00439998	2.94833	0.0205627	0.456458	13.4005	2.78581e-05	0.00439998	2.94833	0.0205627	0.456458	13.4005	2.78581e-05	0.00439998	2.94833	0.0205627	0.456458	13.4005	2.78581e-05	0.00439998	2.94833	0.0205627	0.456458	13.4005	2.78581e-05	0.00439998	2.94833	0.0205627	0.456458	13.4005	2.78581e-05	0.00439998	2.94833	0.0205627	0.456458	13.4005	2.78581e-05	0.00439998	2.94833	0.0205627
GOBP_POSITIVE_REGULATION_OF_GROWTH_HORMONE_SECRETION	-0.110227	-0.0542953	-13.3812	2.80658e-05	0.00440135	2.93979	-0.110227	-0.0542953	-13.3812	2.80658e-05	0.00440135	2.93979	-0.110227	-0.0542953	-13.3812	2.80658e-05	0.00440135	2.93979	-0.110227	-0.0542953	-13.3812	2.80658e-05	0.00440135	2.93979	-0.110227	-0.0542953	-13.3812	2.80658e-05	0.00440135	2.93979	-0.110227	-0.0542953	-13.3812	2.80658e-05	0.00440135	2.93979	-0.110227	-0.0542953	-13.3812	2.80658e-05	0.00440135	2.93979	-0.110227	-0.0542953	-13.3812	2.80658e-05	0.00440135	2.93979	-0.110227
GSE22611_NOD2_TRANSD_VS_CTRL_TRANSD_HEK293_MDP_STIM_2H_DN	-0.039862	0.128859	-13.331	2.86155e-05	0.00442875	2.91747	-0.039862	0.128859	-13.331	2.86155e-05	0.00442875	2.91747	-0.039862	0.128859	-13.331	2.86155e-05	0.00442875	2.91747	-0.039862	0.128859	-13.331	2.86155e-05	0.00442875	2.91747	-0.039862	0.128859	-13.331	2.86155e-05	0.00442875	2.91747	-0.039862	0.128859	-13.331	2.86155e-05	0.00442875	2.91747	-0.039862	0.128859	-13.331	2.86155e-05	0.00442875	2.91747	-0.039862	0.128859	-13.331	2.86155e-05	0.00442875	2.91747	-0.039862
GOMF_5ALPHA_ANDROSTANE_3BETA_17BETA_DIOL_DEHYDROGENASE_ACTIVITY	-0.0445964	0.135326	-13.3287	2.86411e-05	0.00442875	2.91644	-0.0445964	0.135326	-13.3287	2.86411e-05	0.00442875	2.91644	-0.0445964	0.135326	-13.3287	2.86411e-05	0.00442875	2.91644	-0.0445964	0.135326	-13.3287	2.86411e-05	0.00442875	2.91644	-0.0445964	0.135326	-13.3287	2.86411e-05	0.00442875	2.91644	-0.0445964	0.135326	-13.3287	2.86411e-05	0.00442875	2.91644	-0.0445964	0.135326	-13.3287	2.86411e-05	0.00442875	2.91644	-0.0445964	0.135326	-13.3287	2.86411e-05	0.00442875	2.91644	-0.0445964
GOBP_POSITIVE_REGULATION_OF_CELL_PROLIFERATION_INVOLVED_IN_HEART_MORPHOGENESIS	0.0296432	0.29313	13.2306	2.97518e-05	0.00456855	2.87265	0.0296432	0.29313	13.2306	2.97518e-05	0.00456855	2.87265	0.0296432	0.29313	13.2306	2.97518e-05	0.00456855	2.87265	0.0296432	0.29313	13.2306	2.97518e-05	0.00456855	2.87265	0.0296432	0.29313	13.2306	2.97518e-05	0.00456855	2.87265	0.0296432	0.29313	13.2306	2.97518e-05	0.00456855	2.87265	0.0296432	0.29313	13.2306	2.97518e-05	0.00456855	2.87265	0.0296432	0.29313	13.2306	2.97518e-05	0.00456855	2.87265	0.0296432
GOBP_APOPTOTIC_PROCESS_IN_BONE_MARROW_CELL	0.0272973	0.21792	13.1069	3.1226e-05	0.00476186	2.81696	0.0272973	0.21792	13.1069	3.1226e-05	0.00476186	2.81696	0.0272973	0.21792	13.1069	3.1226e-05	0.00476186	2.81696	0.0272973	0.21792	13.1069	3.1226e-05	0.00476186	2.81696	0.0272973	0.21792	13.1069	3.1226e-05	0.00476186	2.81696	0.0272973	0.21792	13.1069	3.1226e-05	0.00476186	2.81696	0.0272973	0.21792	13.1069	3.1226e-05	0.00476186	2.81696	0.0272973	0.21792	13.1069	3.1226e-05	0.00476186	2.81696	0.0272973
GOBP_NEPHRIC_DUCT_DEVELOPMENT	0.0396321	0.388944	13.0813	3.15424e-05	0.00477716	2.80535	0.0396321	0.388944	13.0813	3.15424e-05	0.00477716	2.80535	0.0396321	0.388944	13.0813	3.15424e-05	0.00477716	2.80535	0.0396321	0.388944	13.0813	3.15424e-05	0.00477716	2.80535	0.0396321	0.388944	13.0813	3.15424e-05	0.00477716	2.80535	0.0396321	0.388944	13.0813	3.15424e-05	0.00477716	2.80535	0.0396321	0.388944	13.0813	3.15424e-05	0.00477716	2.80535	0.0396321	0.388944	13.0813	3.15424e-05	0.00477716	2.80535	0.0396321
GOBP_BRONCHUS_DEVELOPMENT	0.0316627	0.338615	12.9552	3.31545e-05	0.00498715	2.74793	0.0316627	0.338615	12.9552	3.31545e-05	0.00498715	2.74793	0.0316627	0.338615	12.9552	3.31545e-05	0.00498715	2.74793	0.0316627	0.338615	12.9552	3.31545e-05	0.00498715	2.74793	0.0316627	0.338615	12.9552	3.31545e-05	0.00498715	2.74793	0.0316627	0.338615	12.9552	3.31545e-05	0.00498715	2.74793	0.0316627	0.338615	12.9552	3.31545e-05	0.00498715	2.74793	0.0316627	0.338615	12.9552	3.31545e-05	0.00498715	2.74793	0.0316627
GOBP_ISOPRENOID_CATABOLIC_PROCESS	-0.0571424	0.217752	-12.9325	3.3455e-05	0.00499836	2.73754	-0.0571424	0.217752	-12.9325	3.3455e-05	0.00499836	2.73754	-0.0571424	0.217752	-12.9325	3.3455e-05	0.00499836	2.73754	-0.0571424	0.217752	-12.9325	3.3455e-05	0.00499836	2.73754	-0.0571424	0.217752	-12.9325	3.3455e-05	0.00499836	2.73754	-0.0571424	0.217752	-12.9325	3.3455e-05	0.00499836	2.73754	-0.0571424	0.217752	-12.9325	3.3455e-05	0.00499836	2.73754	-0.0571424	0.217752	-12.9325	3.3455e-05	0.00499836	2.73754	-0.0571424
GOCC_OMEGASOME	0.0270164	0.412093	12.8054	3.51995e-05	0.0052237	2.67895	0.0270164	0.412093	12.8054	3.51995e-05	0.0052237	2.67895	0.0270164	0.412093	12.8054	3.51995e-05	0.0052237	2.67895	0.0270164	0.412093	12.8054	3.51995e-05	0.0052237	2.67895	0.0270164	0.412093	12.8054	3.51995e-05	0.0052237	2.67895	0.0270164	0.412093	12.8054	3.51995e-05	0.0052237	2.67895	0.0270164	0.412093	12.8054	3.51995e-05	0.0052237	2.67895	0.0270164	0.412093	12.8054	3.51995e-05	0.0052237	2.67895	0.0270164
GOBP_PYRIMIDINE_RIBONUCLEOSIDE_MONOPHOSPHATE_METABOLIC_PROCESS	-0.028897	0.35837	-12.7283	3.63097e-05	0.00532863	2.64315	-0.028897	0.35837	-12.7283	3.63097e-05	0.00532863	2.64315	-0.028897	0.35837	-12.7283	3.63097e-05	0.00532863	2.64315	-0.028897	0.35837	-12.7283	3.63097e-05	0.00532863	2.64315	-0.028897	0.35837	-12.7283	3.63097e-05	0.00532863	2.64315	-0.028897	0.35837	-12.7283	3.63097e-05	0.00532863	2.64315	-0.028897	0.35837	-12.7283	3.63097e-05	0.00532863	2.64315	-0.028897	0.35837	-12.7283	3.63097e-05	0.00532863	2.64315	-0.028897
GOBP_CELLULAR_PROTEIN_CONTAINING_COMPLEX_LOCALIZATION	-0.0201978	0.359881	-12.7229	3.63886e-05	0.00532863	2.64064	-0.0201978	0.359881	-12.7229	3.63886e-05	0.00532863	2.64064	-0.0201978	0.359881	-12.7229	3.63886e-05	0.00532863	2.64064	-0.0201978	0.359881	-12.7229	3.63886e-05	0.00532863	2.64064	-0.0201978	0.359881	-12.7229	3.63886e-05	0.00532863	2.64064	-0.0201978	0.359881	-12.7229	3.63886e-05	0.00532863	2.64064	-0.0201978	0.359881	-12.7229	3.63886e-05	0.00532863	2.64064	-0.0201978	0.359881	-12.7229	3.63886e-05	0.00532863	2.64064	-0.0201978
GSE18791_UNSTIM_VS_NEWCATSLE_VIRUS_DC_10H_DN	0.0213785	0.327753	12.6859	3.69382e-05	0.00537353	2.62336	0.0213785	0.327753	12.6859	3.69382e-05	0.00537353	2.62336	0.0213785	0.327753	12.6859	3.69382e-05	0.00537353	2.62336	0.0213785	0.327753	12.6859	3.69382e-05	0.00537353	2.62336	0.0213785	0.327753	12.6859	3.69382e-05	0.00537353	2.62336	0.0213785	0.327753	12.6859	3.69382e-05	0.00537353	2.62336	0.0213785	0.327753	12.6859	3.69382e-05	0.00537353	2.62336	0.0213785	0.327753	12.6859	3.69382e-05	0.00537353	2.62336	0.0213785
GOMF_AMINE_BINDING	-0.0463324	-0.19762	-12.6657	3.72407e-05	0.00538213	2.61395	-0.0463324	-0.19762	-12.6657	3.72407e-05	0.00538213	2.61395	-0.0463324	-0.19762	-12.6657	3.72407e-05	0.00538213	2.61395	-0.0463324	-0.19762	-12.6657	3.72407e-05	0.00538213	2.61395	-0.0463324	-0.19762	-12.6657	3.72407e-05	0.00538213	2.61395	-0.0463324	-0.19762	-12.6657	3.72407e-05	0.00538213	2.61395	-0.0463324	-0.19762	-12.6657	3.72407e-05	0.00538213	2.61395	-0.0463324	-0.19762	-12.6657	3.72407e-05	0.00538213	2.61395	-0.0463324
GOBP_POSITIVE_REGULATION_OF_PROTEIN_MONOUBIQUITINATION	0.0222003	0.417346	12.6239	3.78797e-05	0.00543894	2.59433	0.0222003	0.417346	12.6239	3.78797e-05	0.00543894	2.59433	0.0222003	0.417346	12.6239	3.78797e-05	0.00543894	2.59433	0.0222003	0.417346	12.6239	3.78797e-05	0.00543894	2.59433	0.0222003	0.417346	12.6239	3.78797e-05	0.00543894	2.59433	0.0222003	0.417346	12.6239	3.78797e-05	0.00543894	2.59433	0.0222003	0.417346	12.6239	3.78797e-05	0.00543894	2.59433	0.0222003	0.417346	12.6239	3.78797e-05	0.00543894	2.59433	0.0222003
GOCC_BBSOME	-0.0290063	0.387783	-12.5997	3.82548e-05	0.0054538	2.58296	-0.0290063	0.387783	-12.5997	3.82548e-05	0.0054538	2.58296	-0.0290063	0.387783	-12.5997	3.82548e-05	0.0054538	2.58296	-0.0290063	0.387783	-12.5997	3.82548e-05	0.0054538	2.58296	-0.0290063	0.387783	-12.5997	3.82548e-05	0.0054538	2.58296	-0.0290063	0.387783	-12.5997	3.82548e-05	0.0054538	2.58296	-0.0290063	0.387783	-12.5997	3.82548e-05	0.0054538	2.58296	-0.0290063	0.387783	-12.5997	3.82548e-05	0.0054538	2.58296	-0.0290063
GOBP_ESTABLISHMENT_OF_CENTROSOME_LOCALIZATION	-0.0219586	0.358338	-12.5855	3.84765e-05	0.0054538	2.57629	-0.0219586	0.358338	-12.5855	3.84765e-05	0.0054538	2.57629	-0.0219586	0.358338	-12.5855	3.84765e-05	0.0054538	2.57629	-0.0219586	0.358338	-12.5855	3.84765e-05	0.0054538	2.57629	-0.0219586	0.358338	-12.5855	3.84765e-05	0.0054538	2.57629	-0.0219586	0.358338	-12.5855	3.84765e-05	0.0054538	2.57629	-0.0219586	0.358338	-12.5855	3.84765e-05	0.0054538	2.57629	-0.0219586	0.358338	-12.5855	3.84765e-05	0.0054538	2.57629	-0.0219586
GOBP_PLASMA_MEMBRANE_RAFT_ASSEMBLY	0.0203545	0.223892	12.5349	3.92817e-05	0.00548535	2.5524	0.0203545	0.223892	12.5349	3.92817e-05	0.00548535	2.5524	0.0203545	0.223892	12.5349	3.92817e-05	0.00548535	2.5524	0.0203545	0.223892	12.5349	3.92817e-05	0.00548535	2.5524	0.0203545	0.223892	12.5349	3.92817e-05	0.00548535	2.5524	0.0203545	0.223892	12.5349	3.92817e-05	0.00548535	2.5524	0.0203545	0.223892	12.5349	3.92817e-05	0.00548535	2.5524	0.0203545	0.223892	12.5349	3.92817e-05	0.00548535	2.5524	0.0203545
REACTOME_ABERRANT_REGULATION_OF_MITOTIC_G1_S_TRANSITION_IN_CANCER_DUE_TO_RB1_DEFECTS	0.023052	0.449478	12.5027	3.98035e-05	0.00548535	2.53717	0.023052	0.449478	12.5027	3.98035e-05	0.00548535	2.53717	0.023052	0.449478	12.5027	3.98035e-05	0.00548535	2.53717	0.023052	0.449478	12.5027	3.98035e-05	0.00548535	2.53717	0.023052	0.449478	12.5027	3.98035e-05	0.00548535	2.53717	0.023052	0.449478	12.5027	3.98035e-05	0.00548535	2.53717	0.023052	0.449478	12.5027	3.98035e-05	0.00548535	2.53717	0.023052	0.449478	12.5027	3.98035e-05	0.00548535	2.53717	0.023052
GOMF_UBIQUITIN_DEPENDENT_PROTEIN_BINDING	0.0256728	0.409862	12.4907	4.00014e-05	0.00548535	2.53145	0.0256728	0.409862	12.4907	4.00014e-05	0.00548535	2.53145	0.0256728	0.409862	12.4907	4.00014e-05	0.00548535	2.53145	0.0256728	0.409862	12.4907	4.00014e-05	0.00548535	2.53145	0.0256728	0.409862	12.4907	4.00014e-05	0.00548535	2.53145	0.0256728	0.409862	12.4907	4.00014e-05	0.00548535	2.53145	0.0256728	0.409862	12.4907	4.00014e-05	0.00548535	2.53145	0.0256728	0.409862	12.4907	4.00014e-05	0.00548535	2.53145	0.0256728
GOBP_PROTEIN_HEXAMERIZATION	0.0185804	0.480759	12.4838	4.01144e-05	0.00548535	2.52819	0.0185804	0.480759	12.4838	4.01144e-05	0.00548535	2.52819	0.0185804	0.480759	12.4838	4.01144e-05	0.00548535	2.52819	0.0185804	0.480759	12.4838	4.01144e-05	0.00548535	2.52819	0.0185804	0.480759	12.4838	4.01144e-05	0.00548535	2.52819	0.0185804	0.480759	12.4838	4.01144e-05	0.00548535	2.52819	0.0185804	0.480759	12.4838	4.01144e-05	0.00548535	2.52819	0.0185804	0.480759	12.4838	4.01144e-05	0.00548535	2.52819	0.0185804
GOBP_POSITIVE_REGULATION_OF_CELL_GROWTH_INVOLVED_IN_CARDIAC_MUSCLE_CELL_DEVELOPMENT	-0.0233586	0.137949	-12.4725	4.03016e-05	0.00548535	2.52282	-0.0233586	0.137949	-12.4725	4.03016e-05	0.00548535	2.52282	-0.0233586	0.137949	-12.4725	4.03016e-05	0.00548535	2.52282	-0.0233586	0.137949	-12.4725	4.03016e-05	0.00548535	2.52282	-0.0233586	0.137949	-12.4725	4.03016e-05	0.00548535	2.52282	-0.0233586	0.137949	-12.4725	4.03016e-05	0.00548535	2.52282	-0.0233586	0.137949	-12.4725	4.03016e-05	0.00548535	2.52282	-0.0233586	0.137949	-12.4725	4.03016e-05	0.00548535	2.52282	-0.0233586
GOBP_NEGATIVE_REGULATION_OF_INTERLEUKIN_10_PRODUCTION	0.0655882	0.0082349	12.4701	4.03415e-05	0.00548535	2.52168	0.0655882	0.0082349	12.4701	4.03415e-05	0.00548535	2.52168	0.0655882	0.0082349	12.4701	4.03415e-05	0.00548535	2.52168	0.0655882	0.0082349	12.4701	4.03415e-05	0.00548535	2.52168	0.0655882	0.0082349	12.4701	4.03415e-05	0.00548535	2.52168	0.0655882	0.0082349	12.4701	4.03415e-05	0.00548535	2.52168	0.0655882	0.0082349	12.4701	4.03415e-05	0.00548535	2.52168	0.0655882	0.0082349	12.4701	4.03415e-05	0.00548535	2.52168	0.0655882
GSE17974_0.5H_VS_72H_IL4_AND_ANTI_IL12_ACT_CD4_TCELL_UP1	0.0188878	0.716847	12.4644	4.04356e-05	0.00548535	2.51899	0.0188878	0.716847	12.4644	4.04356e-05	0.00548535	2.51899	0.0188878	0.716847	12.4644	4.04356e-05	0.00548535	2.51899	0.0188878	0.716847	12.4644	4.04356e-05	0.00548535	2.51899	0.0188878	0.716847	12.4644	4.04356e-05	0.00548535	2.51899	0.0188878	0.716847	12.4644	4.04356e-05	0.00548535	2.51899	0.0188878	0.716847	12.4644	4.04356e-05	0.00548535	2.51899	0.0188878	0.716847	12.4644	4.04356e-05	0.00548535	2.51899	0.0188878
GOBP_MONOCYTE_DIFFERENTIATION	-0.0325187	0.251044	-12.4242	4.11131e-05	0.00553104	2.49981	-0.0325187	0.251044	-12.4242	4.11131e-05	0.00553104	2.49981	-0.0325187	0.251044	-12.4242	4.11131e-05	0.00553104	2.49981	-0.0325187	0.251044	-12.4242	4.11131e-05	0.00553104	2.49981	-0.0325187	0.251044	-12.4242	4.11131e-05	0.00553104	2.49981	-0.0325187	0.251044	-12.4242	4.11131e-05	0.00553104	2.49981	-0.0325187	0.251044	-12.4242	4.11131e-05	0.00553104	2.49981	-0.0325187	0.251044	-12.4242	4.11131e-05	0.00553104	2.49981	-0.0325187
GOBP_NEUROENDOCRINE_CELL_DIFFERENTIATION	0.0465057	0.353081	12.4148	4.12727e-05	0.00553104	2.49534	0.0465057	0.353081	12.4148	4.12727e-05	0.00553104	2.49534	0.0465057	0.353081	12.4148	4.12727e-05	0.00553104	2.49534	0.0465057	0.353081	12.4148	4.12727e-05	0.00553104	2.49534	0.0465057	0.353081	12.4148	4.12727e-05	0.00553104	2.49534	0.0465057	0.353081	12.4148	4.12727e-05	0.00553104	2.49534	0.0465057	0.353081	12.4148	4.12727e-05	0.00553104	2.49534	0.0465057	0.353081	12.4148	4.12727e-05	0.00553104	2.49534	0.0465057
GOMF_INSULIN_RECEPTOR_SUBSTRATE_BINDING	-0.0279045	0.373525	-12.3956	4.16022e-05	0.00554162	2.48616	-0.0279045	0.373525	-12.3956	4.16022e-05	0.00554162	2.48616	-0.0279045	0.373525	-12.3956	4.16022e-05	0.00554162	2.48616	-0.0279045	0.373525	-12.3956	4.16022e-05	0.00554162	2.48616	-0.0279045	0.373525	-12.3956	4.16022e-05	0.00554162	2.48616	-0.0279045	0.373525	-12.3956	4.16022e-05	0.00554162	2.48616	-0.0279045	0.373525	-12.3956	4.16022e-05	0.00554162	2.48616	-0.0279045	0.373525	-12.3956	4.16022e-05	0.00554162	2.48616	-0.0279045
GOMF_CALCIUM_CHANNEL_INHIBITOR_ACTIVITY	-0.0479555	0.382475	-12.3408	4.25583e-05	0.00563502	2.45993	-0.0479555	0.382475	-12.3408	4.25583e-05	0.00563502	2.45993	-0.0479555	0.382475	-12.3408	4.25583e-05	0.00563502	2.45993	-0.0479555	0.382475	-12.3408	4.25583e-05	0.00563502	2.45993	-0.0479555	0.382475	-12.3408	4.25583e-05	0.00563502	2.45993	-0.0479555	0.382475	-12.3408	4.25583e-05	0.00563502	2.45993	-0.0479555	0.382475	-12.3408	4.25583e-05	0.00563502	2.45993	-0.0479555	0.382475	-12.3408	4.25583e-05	0.00563502	2.45993	-0.0479555
GOBP_PARKIN_MEDIATED_STIMULATION_OF_MITOPHAGY_IN_RESPONSE_TO_MITOCHONDRIAL_DEPOLARIZATION	-0.0207456	0.467927	-12.3053	4.31921e-05	0.0056743	2.44286	-0.0207456	0.467927	-12.3053	4.31921e-05	0.0056743	2.44286	-0.0207456	0.467927	-12.3053	4.31921e-05	0.0056743	2.44286	-0.0207456	0.467927	-12.3053	4.31921e-05	0.0056743	2.44286	-0.0207456	0.467927	-12.3053	4.31921e-05	0.0056743	2.44286	-0.0207456	0.467927	-12.3053	4.31921e-05	0.0056743	2.44286	-0.0207456	0.467927	-12.3053	4.31921e-05	0.0056743	2.44286	-0.0207456	0.467927	-12.3053	4.31921e-05	0.0056743	2.44286	-0.0207456
GSE36891_POLYIC_TLR3_VS_PAM_TLR2_STIM_PERITONEAL_MACROPHAGE_UP1	0.0392747	0.484436	12.2956	4.33682e-05	0.0056743	2.43817	0.0392747	0.484436	12.2956	4.33682e-05	0.0056743	2.43817	0.0392747	0.484436	12.2956	4.33682e-05	0.0056743	2.43817	0.0392747	0.484436	12.2956	4.33682e-05	0.0056743	2.43817	0.0392747	0.484436	12.2956	4.33682e-05	0.0056743	2.43817	0.0392747	0.484436	12.2956	4.33682e-05	0.0056743	2.43817	0.0392747	0.484436	12.2956	4.33682e-05	0.0056743	2.43817	0.0392747	0.484436	12.2956	4.33682e-05	0.0056743	2.43817	0.0392747
GOBP_POSITIVE_REGULATION_OF_NUCLEOTIDE_BINDING_OLIGOMERIZATION_DOMAIN_CONTAINING_SIGNALING_PATHWAY	0.0219631	0.328919	12.2236	4.46937e-05	0.00578975	2.4034	0.0219631	0.328919	12.2236	4.46937e-05	0.00578975	2.4034	0.0219631	0.328919	12.2236	4.46937e-05	0.00578975	2.4034	0.0219631	0.328919	12.2236	4.46937e-05	0.00578975	2.4034	0.0219631	0.328919	12.2236	4.46937e-05	0.00578975	2.4034	0.0219631	0.328919	12.2236	4.46937e-05	0.00578975	2.4034	0.0219631	0.328919	12.2236	4.46937e-05	0.00578975	2.4034	0.0219631	0.328919	12.2236	4.46937e-05	0.00578975	2.4034	0.0219631
GOBP_EMBRYONIC_VISCEROCRANIUM_MORPHOGENESIS	0.0205575	0.430841	12.214	4.48737e-05	0.00578975	2.39875	0.0205575	0.430841	12.214	4.48737e-05	0.00578975	2.39875	0.0205575	0.430841	12.214	4.48737e-05	0.00578975	2.39875	0.0205575	0.430841	12.214	4.48737e-05	0.00578975	2.39875	0.0205575	0.430841	12.214	4.48737e-05	0.00578975	2.39875	0.0205575	0.430841	12.214	4.48737e-05	0.00578975	2.39875	0.0205575	0.430841	12.214	4.48737e-05	0.00578975	2.39875	0.0205575	0.430841	12.214	4.48737e-05	0.00578975	2.39875	0.0205575
GOBP_INTRINSIC_APOPTOTIC_SIGNALING_PATHWAY_IN_RESPONSE_TO_HYDROGEN_PEROXIDE	-0.0183211	0.490995	-12.2054	4.50361e-05	0.00578975	2.39458	-0.0183211	0.490995	-12.2054	4.50361e-05	0.00578975	2.39458	-0.0183211	0.490995	-12.2054	4.50361e-05	0.00578975	2.39458	-0.0183211	0.490995	-12.2054	4.50361e-05	0.00578975	2.39458	-0.0183211	0.490995	-12.2054	4.50361e-05	0.00578975	2.39458	-0.0183211	0.490995	-12.2054	4.50361e-05	0.00578975	2.39458	-0.0183211	0.490995	-12.2054	4.50361e-05	0.00578975	2.39458	-0.0183211	0.490995	-12.2054	4.50361e-05	0.00578975	2.39458	-0.0183211
GSE360_HIGH_VS_LOW_DOSE_B_MALAYI_MAC_UP1	-0.0238452	0.623006	-12.1477	4.61449e-05	0.00589801	2.36649	-0.0238452	0.623006	-12.1477	4.61449e-05	0.00589801	2.36649	-0.0238452	0.623006	-12.1477	4.61449e-05	0.00589801	2.36649	-0.0238452	0.623006	-12.1477	4.61449e-05	0.00589801	2.36649	-0.0238452	0.623006	-12.1477	4.61449e-05	0.00589801	2.36649	-0.0238452	0.623006	-12.1477	4.61449e-05	0.00589801	2.36649	-0.0238452	0.623006	-12.1477	4.61449e-05	0.00589801	2.36649	-0.0238452	0.623006	-12.1477	4.61449e-05	0.00589801	2.36649	-0.0238452
GOBP_CELLULAR_RESPONSE_TO_LEUCINE_STARVATION	-0.0210516	0.452396	-12.1247	4.65961e-05	0.00592145	2.35525	-0.0210516	0.452396	-12.1247	4.65961e-05	0.00592145	2.35525	-0.0210516	0.452396	-12.1247	4.65961e-05	0.00592145	2.35525	-0.0210516	0.452396	-12.1247	4.65961e-05	0.00592145	2.35525	-0.0210516	0.452396	-12.1247	4.65961e-05	0.00592145	2.35525	-0.0210516	0.452396	-12.1247	4.65961e-05	0.00592145	2.35525	-0.0210516	0.452396	-12.1247	4.65961e-05	0.00592145	2.35525	-0.0210516	0.452396	-12.1247	4.65961e-05	0.00592145	2.35525	-0.0210516
GOBP_CELLULAR_RESPONSE_TO_LEUCINE	-0.0191572	0.432029	-12.0718	4.76515e-05	0.00599086	2.32937	-0.0191572	0.432029	-12.0718	4.76515e-05	0.00599086	2.32937	-0.0191572	0.432029	-12.0718	4.76515e-05	0.00599086	2.32937	-0.0191572	0.432029	-12.0718	4.76515e-05	0.00599086	2.32937	-0.0191572	0.432029	-12.0718	4.76515e-05	0.00599086	2.32937	-0.0191572	0.432029	-12.0718	4.76515e-05	0.00599086	2.32937	-0.0191572	0.432029	-12.0718	4.76515e-05	0.00599086	2.32937	-0.0191572	0.432029	-12.0718	4.76515e-05	0.00599086	2.32937	-0.0191572
GOCC_EARP_COMPLEX	-0.0331371	0.41335	-12.0702	4.76841e-05	0.00599086	2.32858	-0.0331371	0.41335	-12.0702	4.76841e-05	0.00599086	2.32858	-0.0331371	0.41335	-12.0702	4.76841e-05	0.00599086	2.32858	-0.0331371	0.41335	-12.0702	4.76841e-05	0.00599086	2.32858	-0.0331371	0.41335	-12.0702	4.76841e-05	0.00599086	2.32858	-0.0331371	0.41335	-12.0702	4.76841e-05	0.00599086	2.32858	-0.0331371	0.41335	-12.0702	4.76841e-05	0.00599086	2.32858	-0.0331371	0.41335	-12.0702	4.76841e-05	0.00599086	2.32858	-0.0331371
GOBP_PHARYNGEAL_SYSTEM_DEVELOPMENT	0.022278	0.268532	12.0087	4.89484e-05	0.00609816	2.29834	0.022278	0.268532	12.0087	4.89484e-05	0.00609816	2.29834	0.022278	0.268532	12.0087	4.89484e-05	0.00609816	2.29834	0.022278	0.268532	12.0087	4.89484e-05	0.00609816	2.29834	0.022278	0.268532	12.0087	4.89484e-05	0.00609816	2.29834	0.022278	0.268532	12.0087	4.89484e-05	0.00609816	2.29834	0.022278	0.268532	12.0087	4.89484e-05	0.00609816	2.29834	0.022278	0.268532	12.0087	4.89484e-05	0.00609816	2.29834	0.022278
GOMF_INOSITOL_1_3_4_5_TETRAKISPHOSPHATE_5_PHOSPHATASE_ACTIVITY	-0.0248507	0.384412	-12.002	4.90897e-05	0.00609816	2.29501	-0.0248507	0.384412	-12.002	4.90897e-05	0.00609816	2.29501	-0.0248507	0.384412	-12.002	4.90897e-05	0.00609816	2.29501	-0.0248507	0.384412	-12.002	4.90897e-05	0.00609816	2.29501	-0.0248507	0.384412	-12.002	4.90897e-05	0.00609816	2.29501	-0.0248507	0.384412	-12.002	4.90897e-05	0.00609816	2.29501	-0.0248507	0.384412	-12.002	4.90897e-05	0.00609816	2.29501	-0.0248507	0.384412	-12.002	4.90897e-05	0.00609816	2.29501	-0.0248507
FOURATI_BLOOD_TWINRIX_AGE_65_83YO_POOR_RESPONDERS_VS_RESPONDERS_0DY_NETWORK_INFERENCE_UP	-0.0885725	0.274798	-11.958	5.0022e-05	0.00614707	2.27326	-0.0885725	0.274798	-11.958	5.0022e-05	0.00614707	2.27326	-0.0885725	0.274798	-11.958	5.0022e-05	0.00614707	2.27326	-0.0885725	0.274798	-11.958	5.0022e-05	0.00614707	2.27326	-0.0885725	0.274798	-11.958	5.0022e-05	0.00614707	2.27326	-0.0885725	0.274798	-11.958	5.0022e-05	0.00614707	2.27326	-0.0885725	0.274798	-11.958	5.0022e-05	0.00614707	2.27326	-0.0885725	0.274798	-11.958	5.0022e-05	0.00614707	2.27326	-0.0885725
GOBP_NUCLEOTIDE_BINDING_OLIGOMERIZATION_DOMAIN_CONTAINING_1_SIGNALING_PATHWAY	0.022891	0.346242	11.9555	5.00747e-05	0.00614707	2.27205	0.022891	0.346242	11.9555	5.00747e-05	0.00614707	2.27205	0.022891	0.346242	11.9555	5.00747e-05	0.00614707	2.27205	0.022891	0.346242	11.9555	5.00747e-05	0.00614707	2.27205	0.022891	0.346242	11.9555	5.00747e-05	0.00614707	2.27205	0.022891	0.346242	11.9555	5.00747e-05	0.00614707	2.27205	0.022891	0.346242	11.9555	5.00747e-05	0.00614707	2.27205	0.022891	0.346242	11.9555	5.00747e-05	0.00614707	2.27205	0.022891
GOMF_GUANOSINE_DIPHOSPHATASE_ACTIVITY	0.126459	0.236795	11.9352	5.05122e-05	0.00614707	2.26199	0.126459	0.236795	11.9352	5.05122e-05	0.00614707	2.26199	0.126459	0.236795	11.9352	5.05122e-05	0.00614707	2.26199	0.126459	0.236795	11.9352	5.05122e-05	0.00614707	2.26199	0.126459	0.236795	11.9352	5.05122e-05	0.00614707	2.26199	0.126459	0.236795	11.9352	5.05122e-05	0.00614707	2.26199	0.126459	0.236795	11.9352	5.05122e-05	0.00614707	2.26199	0.126459	0.236795	11.9352	5.05122e-05	0.00614707	2.26199	0.126459
REACTOME_FOXO_MEDIATED_TRANSCRIPTION_OF_CELL_CYCLE_GENES	0.0193912	0.453465	11.9294	5.06384e-05	0.00614707	2.25911	0.0193912	0.453465	11.9294	5.06384e-05	0.00614707	2.25911	0.0193912	0.453465	11.9294	5.06384e-05	0.00614707	2.25911	0.0193912	0.453465	11.9294	5.06384e-05	0.00614707	2.25911	0.0193912	0.453465	11.9294	5.06384e-05	0.00614707	2.25911	0.0193912	0.453465	11.9294	5.06384e-05	0.00614707	2.25911	0.0193912	0.453465	11.9294	5.06384e-05	0.00614707	2.25911	0.0193912	0.453465	11.9294	5.06384e-05	0.00614707	2.25911	0.0193912
GOBP_CHONDROCYTE_HYPERTROPHY	0.023556	0.370772	11.9186	5.08734e-05	0.00614707	2.25376	0.023556	0.370772	11.9186	5.08734e-05	0.00614707	2.25376	0.023556	0.370772	11.9186	5.08734e-05	0.00614707	2.25376	0.023556	0.370772	11.9186	5.08734e-05	0.00614707	2.25376	0.023556	0.370772	11.9186	5.08734e-05	0.00614707	2.25376	0.023556	0.370772	11.9186	5.08734e-05	0.00614707	2.25376	0.023556	0.370772	11.9186	5.08734e-05	0.00614707	2.25376	0.023556	0.370772	11.9186	5.08734e-05	0.00614707	2.25376	0.023556
GOBP_NEGATIVE_REGULATION_OF_MONOOXYGENASE_ACTIVITY	-0.0212188	0.109251	-11.9051	5.117e-05	0.00614929	2.24704	-0.0212188	0.109251	-11.9051	5.117e-05	0.00614929	2.24704	-0.0212188	0.109251	-11.9051	5.117e-05	0.00614929	2.24704	-0.0212188	0.109251	-11.9051	5.117e-05	0.00614929	2.24704	-0.0212188	0.109251	-11.9051	5.117e-05	0.00614929	2.24704	-0.0212188	0.109251	-11.9051	5.117e-05	0.00614929	2.24704	-0.0212188	0.109251	-11.9051	5.117e-05	0.00614929	2.24704	-0.0212188	0.109251	-11.9051	5.117e-05	0.00614929	2.24704	-0.0212188
GOBP_TYPE_B_PANCREATIC_CELL_DEVELOPMENT	0.0225874	0.359019	11.8363	5.27122e-05	0.00630039	2.21271	0.0225874	0.359019	11.8363	5.27122e-05	0.00630039	2.21271	0.0225874	0.359019	11.8363	5.27122e-05	0.00630039	2.21271	0.0225874	0.359019	11.8363	5.27122e-05	0.00630039	2.21271	0.0225874	0.359019	11.8363	5.27122e-05	0.00630039	2.21271	0.0225874	0.359019	11.8363	5.27122e-05	0.00630039	2.21271	0.0225874	0.359019	11.8363	5.27122e-05	0.00630039	2.21271	0.0225874	0.359019	11.8363	5.27122e-05	0.00630039	2.21271	0.0225874
GOBP_PYRIMIDINE_NUCLEOSIDE_MONOPHOSPHATE_METABOLIC_PROCESS	-0.0224213	0.384487	-11.7969	5.36178e-05	0.00637417	2.19301	-0.0224213	0.384487	-11.7969	5.36178e-05	0.00637417	2.19301	-0.0224213	0.384487	-11.7969	5.36178e-05	0.00637417	2.19301	-0.0224213	0.384487	-11.7969	5.36178e-05	0.00637417	2.19301	-0.0224213	0.384487	-11.7969	5.36178e-05	0.00637417	2.19301	-0.0224213	0.384487	-11.7969	5.36178e-05	0.00637417	2.19301	-0.0224213	0.384487	-11.7969	5.36178e-05	0.00637417	2.19301	-0.0224213	0.384487	-11.7969	5.36178e-05	0.00637417	2.19301	-0.0224213
GOBP_POSITIVE_REGULATION_OF_SMALL_GTPASE_MEDIATED_SIGNAL_TRANSDUCTION	-0.0374947	0.234391	-11.7829	5.39445e-05	0.00637872	2.18598	-0.0374947	0.234391	-11.7829	5.39445e-05	0.00637872	2.18598	-0.0374947	0.234391	-11.7829	5.39445e-05	0.00637872	2.18598	-0.0374947	0.234391	-11.7829	5.39445e-05	0.00637872	2.18598	-0.0374947	0.234391	-11.7829	5.39445e-05	0.00637872	2.18598	-0.0374947	0.234391	-11.7829	5.39445e-05	0.00637872	2.18598	-0.0374947	0.234391	-11.7829	5.39445e-05	0.00637872	2.18598	-0.0374947	0.234391	-11.7829	5.39445e-05	0.00637872	2.18598	-0.0374947
GOBP_PEPTIDYL_PROLINE_HYDROXYLATION_TO_4_HYDROXY_L_PROLINE	-0.0182958	0.430636	-11.7616	5.44473e-05	0.00639401	2.17525	-0.0182958	0.430636	-11.7616	5.44473e-05	0.00639401	2.17525	-0.0182958	0.430636	-11.7616	5.44473e-05	0.00639401	2.17525	-0.0182958	0.430636	-11.7616	5.44473e-05	0.00639401	2.17525	-0.0182958	0.430636	-11.7616	5.44473e-05	0.00639401	2.17525	-0.0182958	0.430636	-11.7616	5.44473e-05	0.00639401	2.17525	-0.0182958	0.430636	-11.7616	5.44473e-05	0.00639401	2.17525	-0.0182958	0.430636	-11.7616	5.44473e-05	0.00639401	2.17525	-0.0182958
GOBP_POSITIVE_REGULATION_OF_PROTEIN_NEDDYLATION	0.0243723	0.448518	11.7416	5.49234e-05	0.00639401	2.16519	0.0243723	0.448518	11.7416	5.49234e-05	0.00639401	2.16519	0.0243723	0.448518	11.7416	5.49234e-05	0.00639401	2.16519	0.0243723	0.448518	11.7416	5.49234e-05	0.00639401	2.16519	0.0243723	0.448518	11.7416	5.49234e-05	0.00639401	2.16519	0.0243723	0.448518	11.7416	5.49234e-05	0.00639401	2.16519	0.0243723	0.448518	11.7416	5.49234e-05	0.00639401	2.16519	0.0243723	0.448518	11.7416	5.49234e-05	0.00639401	2.16519	0.0243723
GOBP_SUCCINATE_METABOLIC_PROCESS	-0.0253915	0.461786	-11.7409	5.49413e-05	0.00639401	2.16481	-0.0253915	0.461786	-11.7409	5.49413e-05	0.00639401	2.16481	-0.0253915	0.461786	-11.7409	5.49413e-05	0.00639401	2.16481	-0.0253915	0.461786	-11.7409	5.49413e-05	0.00639401	2.16481	-0.0253915	0.461786	-11.7409	5.49413e-05	0.00639401	2.16481	-0.0253915	0.461786	-11.7409	5.49413e-05	0.00639401	2.16481	-0.0253915	0.461786	-11.7409	5.49413e-05	0.00639401	2.16481	-0.0253915	0.461786	-11.7409	5.49413e-05	0.00639401	2.16481	-0.0253915
GOBP_BLASTOCYST_GROWTH	-0.0199464	0.40774	-11.7015	5.58934e-05	0.00647076	2.14494	-0.0199464	0.40774	-11.7015	5.58934e-05	0.00647076	2.14494	-0.0199464	0.40774	-11.7015	5.58934e-05	0.00647076	2.14494	-0.0199464	0.40774	-11.7015	5.58934e-05	0.00647076	2.14494	-0.0199464	0.40774	-11.7015	5.58934e-05	0.00647076	2.14494	-0.0199464	0.40774	-11.7015	5.58934e-05	0.00647076	2.14494	-0.0199464	0.40774	-11.7015	5.58934e-05	0.00647076	2.14494	-0.0199464	0.40774	-11.7015	5.58934e-05	0.00647076	2.14494	-0.0199464
GOBP_VOLUNTARY_MUSCULOSKELETAL_MOVEMENT	-0.0198704	0.41193	-11.6868	5.62538e-05	0.00647856	2.1375	-0.0198704	0.41193	-11.6868	5.62538e-05	0.00647856	2.1375	-0.0198704	0.41193	-11.6868	5.62538e-05	0.00647856	2.1375	-0.0198704	0.41193	-11.6868	5.62538e-05	0.00647856	2.1375	-0.0198704	0.41193	-11.6868	5.62538e-05	0.00647856	2.1375	-0.0198704	0.41193	-11.6868	5.62538e-05	0.00647856	2.1375	-0.0198704	0.41193	-11.6868	5.62538e-05	0.00647856	2.1375	-0.0198704	0.41193	-11.6868	5.62538e-05	0.00647856	2.1375	-0.0198704
GOBP_NEGATIVE_REGULATION_OF_GLUCOCORTICOID_METABOLIC_PROCESS	0.0185824	0.293956	11.6511	5.71411e-05	0.00654665	2.1194	0.0185824	0.293956	11.6511	5.71411e-05	0.00654665	2.1194	0.0185824	0.293956	11.6511	5.71411e-05	0.00654665	2.1194	0.0185824	0.293956	11.6511	5.71411e-05	0.00654665	2.1194	0.0185824	0.293956	11.6511	5.71411e-05	0.00654665	2.1194	0.0185824	0.293956	11.6511	5.71411e-05	0.00654665	2.1194	0.0185824	0.293956	11.6511	5.71411e-05	0.00654665	2.1194	0.0185824	0.293956	11.6511	5.71411e-05	0.00654665	2.1194	0.0185824
GOBP_MAINTENANCE_OF_DNA_REPEAT_ELEMENTS	0.0223195	0.425251	11.6289	5.77007e-05	0.0065535	2.10812	0.0223195	0.425251	11.6289	5.77007e-05	0.0065535	2.10812	0.0223195	0.425251	11.6289	5.77007e-05	0.0065535	2.10812	0.0223195	0.425251	11.6289	5.77007e-05	0.0065535	2.10812	0.0223195	0.425251	11.6289	5.77007e-05	0.0065535	2.10812	0.0223195	0.425251	11.6289	5.77007e-05	0.0065535	2.10812	0.0223195	0.425251	11.6289	5.77007e-05	0.0065535	2.10812	0.0223195	0.425251	11.6289	5.77007e-05	0.0065535	2.10812	0.0223195
GOBP_EOSINOPHIL_DIFFERENTIATION	0.0222567	0.031965	11.6253	5.77936e-05	0.0065535	2.10626	0.0222567	0.031965	11.6253	5.77936e-05	0.0065535	2.10626	0.0222567	0.031965	11.6253	5.77936e-05	0.0065535	2.10626	0.0222567	0.031965	11.6253	5.77936e-05	0.0065535	2.10626	0.0222567	0.031965	11.6253	5.77936e-05	0.0065535	2.10626	0.0222567	0.031965	11.6253	5.77936e-05	0.0065535	2.10626	0.0222567	0.031965	11.6253	5.77936e-05	0.0065535	2.10626	0.0222567	0.031965	11.6253	5.77936e-05	0.0065535	2.10626	0.0222567
GOBP_POSITIVE_REGULATION_OF_CELL_PROLIFERATION_IN_BONE_MARROW	0.0192555	0.250503	11.5853	5.88204e-05	0.0066359	2.08589	0.0192555	0.250503	11.5853	5.88204e-05	0.0066359	2.08589	0.0192555	0.250503	11.5853	5.88204e-05	0.0066359	2.08589	0.0192555	0.250503	11.5853	5.88204e-05	0.0066359	2.08589	0.0192555	0.250503	11.5853	5.88204e-05	0.0066359	2.08589	0.0192555	0.250503	11.5853	5.88204e-05	0.0066359	2.08589	0.0192555	0.250503	11.5853	5.88204e-05	0.0066359	2.08589	0.0192555	0.250503	11.5853	5.88204e-05	0.0066359	2.08589	0.0192555
GOMF_UBIQUITINATION_LIKE_MODIFICATION_DEPENDENT_PROTEIN_BINDING	0.0213343	0.417626	11.5478	5.98037e-05	0.0066651	2.0667	0.0213343	0.417626	11.5478	5.98037e-05	0.0066651	2.0667	0.0213343	0.417626	11.5478	5.98037e-05	0.0066651	2.0667	0.0213343	0.417626	11.5478	5.98037e-05	0.0066651	2.0667	0.0213343	0.417626	11.5478	5.98037e-05	0.0066651	2.0667	0.0213343	0.417626	11.5478	5.98037e-05	0.0066651	2.0667	0.0213343	0.417626	11.5478	5.98037e-05	0.0066651	2.0667	0.0213343	0.417626	11.5478	5.98037e-05	0.0066651	2.0667	0.0213343
GOMF_L_ARGININE_TRANSMEMBRANE_TRANSPORTER_ACTIVITY	0.0338961	0.37856	11.5269	6.03588e-05	0.0066651	2.05601	0.0338961	0.37856	11.5269	6.03588e-05	0.0066651	2.05601	0.0338961	0.37856	11.5269	6.03588e-05	0.0066651	2.05601	0.0338961	0.37856	11.5269	6.03588e-05	0.0066651	2.05601	0.0338961	0.37856	11.5269	6.03588e-05	0.0066651	2.05601	0.0338961	0.37856	11.5269	6.03588e-05	0.0066651	2.05601	0.0338961	0.37856	11.5269	6.03588e-05	0.0066651	2.05601	0.0338961	0.37856	11.5269	6.03588e-05	0.0066651	2.05601	0.0338961
GOBP_NEGATIVE_REGULATION_OF_DENDRITIC_CELL_APOPTOTIC_PROCESS	-0.0919306	-0.126454	-11.5246	6.04214e-05	0.0066651	2.05481	-0.0919306	-0.126454	-11.5246	6.04214e-05	0.0066651	2.05481	-0.0919306	-0.126454	-11.5246	6.04214e-05	0.0066651	2.05481	-0.0919306	-0.126454	-11.5246	6.04214e-05	0.0066651	2.05481	-0.0919306	-0.126454	-11.5246	6.04214e-05	0.0066651	2.05481	-0.0919306	-0.126454	-11.5246	6.04214e-05	0.0066651	2.05481	-0.0919306	-0.126454	-11.5246	6.04214e-05	0.0066651	2.05481	-0.0919306	-0.126454	-11.5246	6.04214e-05	0.0066651	2.05481	-0.0919306
GOBP_ANTERIOR_POSTERIOR_AXIS_SPECIFICATION	0.0207594	0.298847	11.522	6.0491e-05	0.0066651	2.05348	0.0207594	0.298847	11.522	6.0491e-05	0.0066651	2.05348	0.0207594	0.298847	11.522	6.0491e-05	0.0066651	2.05348	0.0207594	0.298847	11.522	6.0491e-05	0.0066651	2.05348	0.0207594	0.298847	11.522	6.0491e-05	0.0066651	2.05348	0.0207594	0.298847	11.522	6.0491e-05	0.0066651	2.05348	0.0207594	0.298847	11.522	6.0491e-05	0.0066651	2.05348	0.0207594	0.298847	11.522	6.0491e-05	0.0066651	2.05348	0.0207594
REACTOME_UBIQUINOL_BIOSYNTHESIS	-0.0319701	0.432704	-11.5184	6.05863e-05	0.0066651	2.05166	-0.0319701	0.432704	-11.5184	6.05863e-05	0.0066651	2.05166	-0.0319701	0.432704	-11.5184	6.05863e-05	0.0066651	2.05166	-0.0319701	0.432704	-11.5184	6.05863e-05	0.0066651	2.05166	-0.0319701	0.432704	-11.5184	6.05863e-05	0.0066651	2.05166	-0.0319701	0.432704	-11.5184	6.05863e-05	0.0066651	2.05166	-0.0319701	0.432704	-11.5184	6.05863e-05	0.0066651	2.05166	-0.0319701	0.432704	-11.5184	6.05863e-05	0.0066651	2.05166	-0.0319701
GOBP_REGULATION_OF_DNA_LIGATION	-0.0271862	0.433858	-11.5016	6.10402e-05	0.00668178	2.04302	-0.0271862	0.433858	-11.5016	6.10402e-05	0.00668178	2.04302	-0.0271862	0.433858	-11.5016	6.10402e-05	0.00668178	2.04302	-0.0271862	0.433858	-11.5016	6.10402e-05	0.00668178	2.04302	-0.0271862	0.433858	-11.5016	6.10402e-05	0.00668178	2.04302	-0.0271862	0.433858	-11.5016	6.10402e-05	0.00668178	2.04302	-0.0271862	0.433858	-11.5016	6.10402e-05	0.00668178	2.04302	-0.0271862	0.433858	-11.5016	6.10402e-05	0.00668178	2.04302	-0.0271862
GOBP_SUBSTRATE_DEPENDENT_CELL_MIGRATION_CELL_EXTENSION	-0.020641	0.378015	-11.4793	6.16483e-05	0.00671511	2.03155	-0.020641	0.378015	-11.4793	6.16483e-05	0.00671511	2.03155	-0.020641	0.378015	-11.4793	6.16483e-05	0.00671511	2.03155	-0.020641	0.378015	-11.4793	6.16483e-05	0.00671511	2.03155	-0.020641	0.378015	-11.4793	6.16483e-05	0.00671511	2.03155	-0.020641	0.378015	-11.4793	6.16483e-05	0.00671511	2.03155	-0.020641	0.378015	-11.4793	6.16483e-05	0.00671511	2.03155	-0.020641	0.378015	-11.4793	6.16483e-05	0.00671511	2.03155	-0.020641
GOBP_HEME_METABOLIC_PROCESS	-0.018565	0.40428	-11.4432	6.26495e-05	0.00677662	2.0129	-0.018565	0.40428	-11.4432	6.26495e-05	0.00677662	2.0129	-0.018565	0.40428	-11.4432	6.26495e-05	0.00677662	2.0129	-0.018565	0.40428	-11.4432	6.26495e-05	0.00677662	2.0129	-0.018565	0.40428	-11.4432	6.26495e-05	0.00677662	2.0129	-0.018565	0.40428	-11.4432	6.26495e-05	0.00677662	2.0129	-0.018565	0.40428	-11.4432	6.26495e-05	0.00677662	2.0129	-0.018565	0.40428	-11.4432	6.26495e-05	0.00677662	2.0129	-0.018565
GOBP_POSITIVE_REGULATION_OF_INSULIN_LIKE_GROWTH_FACTOR_RECEPTOR_SIGNALING_PATHWAY	-0.0457908	0.063622	-11.4184	6.33485e-05	0.00677662	2.00006	-0.0457908	0.063622	-11.4184	6.33485e-05	0.00677662	2.00006	-0.0457908	0.063622	-11.4184	6.33485e-05	0.00677662	2.00006	-0.0457908	0.063622	-11.4184	6.33485e-05	0.00677662	2.00006	-0.0457908	0.063622	-11.4184	6.33485e-05	0.00677662	2.00006	-0.0457908	0.063622	-11.4184	6.33485e-05	0.00677662	2.00006	-0.0457908	0.063622	-11.4184	6.33485e-05	0.00677662	2.00006	-0.0457908	0.063622	-11.4184	6.33485e-05	0.00677662	2.00006	-0.0457908
REACTOME_ER_QUALITY_CONTROL_COMPARTMENT_ERQC	0.0183579	0.477401	11.3919	6.41043e-05	0.00677662	1.98633	0.0183579	0.477401	11.3919	6.41043e-05	0.00677662	1.98633	0.0183579	0.477401	11.3919	6.41043e-05	0.00677662	1.98633	0.0183579	0.477401	11.3919	6.41043e-05	0.00677662	1.98633	0.0183579	0.477401	11.3919	6.41043e-05	0.00677662	1.98633	0.0183579	0.477401	11.3919	6.41043e-05	0.00677662	1.98633	0.0183579	0.477401	11.3919	6.41043e-05	0.00677662	1.98633	0.0183579	0.477401	11.3919	6.41043e-05	0.00677662	1.98633	0.0183579
GOBP_NUCLEOSIDE_METABOLIC_PROCESS	-0.0222666	0.332192	-11.3741	6.46158e-05	0.00677662	1.97713	-0.0222666	0.332192	-11.3741	6.46158e-05	0.00677662	1.97713	-0.0222666	0.332192	-11.3741	6.46158e-05	0.00677662	1.97713	-0.0222666	0.332192	-11.3741	6.46158e-05	0.00677662	1.97713	-0.0222666	0.332192	-11.3741	6.46158e-05	0.00677662	1.97713	-0.0222666	0.332192	-11.3741	6.46158e-05	0.00677662	1.97713	-0.0222666	0.332192	-11.3741	6.46158e-05	0.00677662	1.97713	-0.0222666	0.332192	-11.3741	6.46158e-05	0.00677662	1.97713	-0.0222666
GOCC_ATG1_ULK1_KINASE_COMPLEX	0.0183577	0.437886	11.3662	6.48478e-05	0.00677662	1.97298	0.0183577	0.437886	11.3662	6.48478e-05	0.00677662	1.97298	0.0183577	0.437886	11.3662	6.48478e-05	0.00677662	1.97298	0.0183577	0.437886	11.3662	6.48478e-05	0.00677662	1.97298	0.0183577	0.437886	11.3662	6.48478e-05	0.00677662	1.97298	0.0183577	0.437886	11.3662	6.48478e-05	0.00677662	1.97298	0.0183577	0.437886	11.3662	6.48478e-05	0.00677662	1.97298	0.0183577	0.437886	11.3662	6.48478e-05	0.00677662	1.97298	0.0183577
GOCC_CYTOPLASMIC_UBIQUITIN_LIGASE_COMPLEX	0.0162738	0.459675	11.3313	6.58738e-05	0.00677662	1.9548	0.0162738	0.459675	11.3313	6.58738e-05	0.00677662	1.9548	0.0162738	0.459675	11.3313	6.58738e-05	0.00677662	1.9548	0.0162738	0.459675	11.3313	6.58738e-05	0.00677662	1.9548	0.0162738	0.459675	11.3313	6.58738e-05	0.00677662	1.9548	0.0162738	0.459675	11.3313	6.58738e-05	0.00677662	1.9548	0.0162738	0.459675	11.3313	6.58738e-05	0.00677662	1.9548	0.0162738	0.459675	11.3313	6.58738e-05	0.00677662	1.9548	0.0162738
GSE7218_UNSTIM_VS_ANTIGEN_STIM_THROUGH_IGG_BCELL_UP1	-0.0209478	0.724921	-11.3294	6.59292e-05	0.00677662	1.95383	-0.0209478	0.724921	-11.3294	6.59292e-05	0.00677662	1.95383	-0.0209478	0.724921	-11.3294	6.59292e-05	0.00677662	1.95383	-0.0209478	0.724921	-11.3294	6.59292e-05	0.00677662	1.95383	-0.0209478	0.724921	-11.3294	6.59292e-05	0.00677662	1.95383	-0.0209478	0.724921	-11.3294	6.59292e-05	0.00677662	1.95383	-0.0209478	0.724921	-11.3294	6.59292e-05	0.00677662	1.95383	-0.0209478	0.724921	-11.3294	6.59292e-05	0.00677662	1.95383	-0.0209478
GOBP_SPINAL_CORD_OLIGODENDROCYTE_CELL_DIFFERENTIATION	0.0404002	0.347631	11.321	6.61795e-05	0.00677662	1.94944	0.0404002	0.347631	11.321	6.61795e-05	0.00677662	1.94944	0.0404002	0.347631	11.321	6.61795e-05	0.00677662	1.94944	0.0404002	0.347631	11.321	6.61795e-05	0.00677662	1.94944	0.0404002	0.347631	11.321	6.61795e-05	0.00677662	1.94944	0.0404002	0.347631	11.321	6.61795e-05	0.00677662	1.94944	0.0404002	0.347631	11.321	6.61795e-05	0.00677662	1.94944	0.0404002	0.347631	11.321	6.61795e-05	0.00677662	1.94944	0.0404002
GOBP_REGULATION_OF_AUTOPHAGY_OF_MITOCHONDRION_IN_RESPONSE_TO_MITOCHONDRIAL_DEPOLARIZATION	-0.0168865	0.468041	-11.3167	6.63073e-05	0.00677662	1.94721	-0.0168865	0.468041	-11.3167	6.63073e-05	0.00677662	1.94721	-0.0168865	0.468041	-11.3167	6.63073e-05	0.00677662	1.94721	-0.0168865	0.468041	-11.3167	6.63073e-05	0.00677662	1.94721	-0.0168865	0.468041	-11.3167	6.63073e-05	0.00677662	1.94721	-0.0168865	0.468041	-11.3167	6.63073e-05	0.00677662	1.94721	-0.0168865	0.468041	-11.3167	6.63073e-05	0.00677662	1.94721	-0.0168865	0.468041	-11.3167	6.63073e-05	0.00677662	1.94721	-0.0168865
GOMF_S_ACYLTRANSFERASE_ACTIVITY	-0.0195484	0.39291	-11.3159	6.63318e-05	0.00677662	1.94678	-0.0195484	0.39291	-11.3159	6.63318e-05	0.00677662	1.94678	-0.0195484	0.39291	-11.3159	6.63318e-05	0.00677662	1.94678	-0.0195484	0.39291	-11.3159	6.63318e-05	0.00677662	1.94678	-0.0195484	0.39291	-11.3159	6.63318e-05	0.00677662	1.94678	-0.0195484	0.39291	-11.3159	6.63318e-05	0.00677662	1.94678	-0.0195484	0.39291	-11.3159	6.63318e-05	0.00677662	1.94678	-0.0195484	0.39291	-11.3159	6.63318e-05	0.00677662	1.94678	-0.0195484
GOBP_PLACENTA_BLOOD_VESSEL_DEVELOPMENT	0.0203398	0.391354	11.3136	6.63994e-05	0.00677662	1.9456	0.0203398	0.391354	11.3136	6.63994e-05	0.00677662	1.9456	0.0203398	0.391354	11.3136	6.63994e-05	0.00677662	1.9456	0.0203398	0.391354	11.3136	6.63994e-05	0.00677662	1.9456	0.0203398	0.391354	11.3136	6.63994e-05	0.00677662	1.9456	0.0203398	0.391354	11.3136	6.63994e-05	0.00677662	1.9456	0.0203398	0.391354	11.3136	6.63994e-05	0.00677662	1.9456	0.0203398	0.391354	11.3136	6.63994e-05	0.00677662	1.9456	0.0203398
GOMF_L_ORNITHINE_TRANSMEMBRANE_TRANSPORTER_ACTIVITY	0.0230061	0.376432	11.3104	6.64966e-05	0.00677662	1.94391	0.0230061	0.376432	11.3104	6.64966e-05	0.00677662	1.94391	0.0230061	0.376432	11.3104	6.64966e-05	0.00677662	1.94391	0.0230061	0.376432	11.3104	6.64966e-05	0.00677662	1.94391	0.0230061	0.376432	11.3104	6.64966e-05	0.00677662	1.94391	0.0230061	0.376432	11.3104	6.64966e-05	0.00677662	1.94391	0.0230061	0.376432	11.3104	6.64966e-05	0.00677662	1.94391	0.0230061	0.376432	11.3104	6.64966e-05	0.00677662	1.94391	0.0230061
GOMF_FILAMIN_BINDING	-0.0235455	0.297912	-11.3067	6.66093e-05	0.00677662	1.94195	-0.0235455	0.297912	-11.3067	6.66093e-05	0.00677662	1.94195	-0.0235455	0.297912	-11.3067	6.66093e-05	0.00677662	1.94195	-0.0235455	0.297912	-11.3067	6.66093e-05	0.00677662	1.94195	-0.0235455	0.297912	-11.3067	6.66093e-05	0.00677662	1.94195	-0.0235455	0.297912	-11.3067	6.66093e-05	0.00677662	1.94195	-0.0235455	0.297912	-11.3067	6.66093e-05	0.00677662	1.94195	-0.0235455	0.297912	-11.3067	6.66093e-05	0.00677662	1.94195	-0.0235455
GOCC_CIA_COMPLEX	-0.021096	0.462852	-11.3046	6.66713e-05	0.00677662	1.94087	-0.021096	0.462852	-11.3046	6.66713e-05	0.00677662	1.94087	-0.021096	0.462852	-11.3046	6.66713e-05	0.00677662	1.94087	-0.021096	0.462852	-11.3046	6.66713e-05	0.00677662	1.94087	-0.021096	0.462852	-11.3046	6.66713e-05	0.00677662	1.94087	-0.021096	0.462852	-11.3046	6.66713e-05	0.00677662	1.94087	-0.021096	0.462852	-11.3046	6.66713e-05	0.00677662	1.94087	-0.021096	0.462852	-11.3046	6.66713e-05	0.00677662	1.94087	-0.021096
GOBP_METANEPHRIC_LOOP_OF_HENLE_DEVELOPMENT	0.0349884	0.330735	11.2839	6.72975e-05	0.00677662	1.93004	0.0349884	0.330735	11.2839	6.72975e-05	0.00677662	1.93004	0.0349884	0.330735	11.2839	6.72975e-05	0.00677662	1.93004	0.0349884	0.330735	11.2839	6.72975e-05	0.00677662	1.93004	0.0349884	0.330735	11.2839	6.72975e-05	0.00677662	1.93004	0.0349884	0.330735	11.2839	6.72975e-05	0.00677662	1.93004	0.0349884	0.330735	11.2839	6.72975e-05	0.00677662	1.93004	0.0349884	0.330735	11.2839	6.72975e-05	0.00677662	1.93004	0.0349884
GOMF_PROCOLLAGEN_PROLINE_DIOXYGENASE_ACTIVITY	-0.0366748	0.373419	-11.2792	6.74397e-05	0.00677662	1.9276	-0.0366748	0.373419	-11.2792	6.74397e-05	0.00677662	1.9276	-0.0366748	0.373419	-11.2792	6.74397e-05	0.00677662	1.9276	-0.0366748	0.373419	-11.2792	6.74397e-05	0.00677662	1.9276	-0.0366748	0.373419	-11.2792	6.74397e-05	0.00677662	1.9276	-0.0366748	0.373419	-11.2792	6.74397e-05	0.00677662	1.9276	-0.0366748	0.373419	-11.2792	6.74397e-05	0.00677662	1.9276	-0.0366748	0.373419	-11.2792	6.74397e-05	0.00677662	1.9276	-0.0366748
GOBP_NEGATIVE_REGULATION_OF_MORPHOGENESIS_OF_AN_EPITHELIUM	0.0297516	0.275809	11.273	6.76315e-05	0.00677662	1.92431	0.0297516	0.275809	11.273	6.76315e-05	0.00677662	1.92431	0.0297516	0.275809	11.273	6.76315e-05	0.00677662	1.92431	0.0297516	0.275809	11.273	6.76315e-05	0.00677662	1.92431	0.0297516	0.275809	11.273	6.76315e-05	0.00677662	1.92431	0.0297516	0.275809	11.273	6.76315e-05	0.00677662	1.92431	0.0297516	0.275809	11.273	6.76315e-05	0.00677662	1.92431	0.0297516	0.275809	11.273	6.76315e-05	0.00677662	1.92431	0.0297516
REACTOME_PHOSPHATE_BOND_HYDROLYSIS_BY_NTPDASE_PROTEINS	0.14631	0.216392	11.2698	6.77294e-05	0.00677662	1.92264	0.14631	0.216392	11.2698	6.77294e-05	0.00677662	1.92264	0.14631	0.216392	11.2698	6.77294e-05	0.00677662	1.92264	0.14631	0.216392	11.2698	6.77294e-05	0.00677662	1.92264	0.14631	0.216392	11.2698	6.77294e-05	0.00677662	1.92264	0.14631	0.216392	11.2698	6.77294e-05	0.00677662	1.92264	0.14631	0.216392	11.2698	6.77294e-05	0.00677662	1.92264	0.14631	0.216392	11.2698	6.77294e-05	0.00677662	1.92264	0.14631
KEGG_SNARE_INTERACTIONS_IN_VESICULAR_TRANSPORT	-0.0210049	0.571582	-11.2427	6.85666e-05	0.00681852	1.90841	-0.0210049	0.571582	-11.2427	6.85666e-05	0.00681852	1.90841	-0.0210049	0.571582	-11.2427	6.85666e-05	0.00681852	1.90841	-0.0210049	0.571582	-11.2427	6.85666e-05	0.00681852	1.90841	-0.0210049	0.571582	-11.2427	6.85666e-05	0.00681852	1.90841	-0.0210049	0.571582	-11.2427	6.85666e-05	0.00681852	1.90841	-0.0210049	0.571582	-11.2427	6.85666e-05	0.00681852	1.90841	-0.0210049	0.571582	-11.2427	6.85666e-05	0.00681852	1.90841	-0.0210049
GSE36891_POLYIC_TLR3_VS_PAM_TLR2_STIM_PERITONEAL_MACROPHAGE_UP	0.0279071	0.344221	11.2363	6.8765e-05	0.00681852	1.90506	0.0279071	0.344221	11.2363	6.8765e-05	0.00681852	1.90506	0.0279071	0.344221	11.2363	6.8765e-05	0.00681852	1.90506	0.0279071	0.344221	11.2363	6.8765e-05	0.00681852	1.90506	0.0279071	0.344221	11.2363	6.8765e-05	0.00681852	1.90506	0.0279071	0.344221	11.2363	6.8765e-05	0.00681852	1.90506	0.0279071	0.344221	11.2363	6.8765e-05	0.00681852	1.90506	0.0279071	0.344221	11.2363	6.8765e-05	0.00681852	1.90506	0.0279071
GSE17186_NAIVE_VS_CD21HIGH_TRANSITIONAL_BCELL_CORD_BLOOD_DN1	-0.0194546	0.575599	-11.1593	7.12183e-05	0.00703026	1.86446	-0.0194546	0.575599	-11.1593	7.12183e-05	0.00703026	1.86446	-0.0194546	0.575599	-11.1593	7.12183e-05	0.00703026	1.86446	-0.0194546	0.575599	-11.1593	7.12183e-05	0.00703026	1.86446	-0.0194546	0.575599	-11.1593	7.12183e-05	0.00703026	1.86446	-0.0194546	0.575599	-11.1593	7.12183e-05	0.00703026	1.86446	-0.0194546	0.575599	-11.1593	7.12183e-05	0.00703026	1.86446	-0.0194546	0.575599	-11.1593	7.12183e-05	0.00703026	1.86446	-0.0194546
GOCC_GARP_COMPLEX	-0.0331208	0.421464	-11.14	7.1852e-05	0.00705709	1.8542	-0.0331208	0.421464	-11.14	7.1852e-05	0.00705709	1.8542	-0.0331208	0.421464	-11.14	7.1852e-05	0.00705709	1.8542	-0.0331208	0.421464	-11.14	7.1852e-05	0.00705709	1.8542	-0.0331208	0.421464	-11.14	7.1852e-05	0.00705709	1.8542	-0.0331208	0.421464	-11.14	7.1852e-05	0.00705709	1.8542	-0.0331208	0.421464	-11.14	7.1852e-05	0.00705709	1.8542	-0.0331208	0.421464	-11.14	7.1852e-05	0.00705709	1.8542	-0.0331208
GOBP_PROXIMAL_TUBULE_DEVELOPMENT	0.0282871	0.372351	11.1316	7.21283e-05	0.00705709	1.84975	0.0282871	0.372351	11.1316	7.21283e-05	0.00705709	1.84975	0.0282871	0.372351	11.1316	7.21283e-05	0.00705709	1.84975	0.0282871	0.372351	11.1316	7.21283e-05	0.00705709	1.84975	0.0282871	0.372351	11.1316	7.21283e-05	0.00705709	1.84975	0.0282871	0.372351	11.1316	7.21283e-05	0.00705709	1.84975	0.0282871	0.372351	11.1316	7.21283e-05	0.00705709	1.84975	0.0282871	0.372351	11.1316	7.21283e-05	0.00705709	1.84975	0.0282871
GOMF_SUMO_POLYMER_BINDING	0.0208237	0.410182	11.1024	7.31009e-05	0.00708292	1.83424	0.0208237	0.410182	11.1024	7.31009e-05	0.00708292	1.83424	0.0208237	0.410182	11.1024	7.31009e-05	0.00708292	1.83424	0.0208237	0.410182	11.1024	7.31009e-05	0.00708292	1.83424	0.0208237	0.410182	11.1024	7.31009e-05	0.00708292	1.83424	0.0208237	0.410182	11.1024	7.31009e-05	0.00708292	1.83424	0.0208237	0.410182	11.1024	7.31009e-05	0.00708292	1.83424	0.0208237	0.410182	11.1024	7.31009e-05	0.00708292	1.83424	0.0208237
GOBP_HISTONE_H3_K27_DEMETHYLATION	0.0237919	0.404284	11.0949	7.33528e-05	0.00708292	1.83025	0.0237919	0.404284	11.0949	7.33528e-05	0.00708292	1.83025	0.0237919	0.404284	11.0949	7.33528e-05	0.00708292	1.83025	0.0237919	0.404284	11.0949	7.33528e-05	0.00708292	1.83025	0.0237919	0.404284	11.0949	7.33528e-05	0.00708292	1.83025	0.0237919	0.404284	11.0949	7.33528e-05	0.00708292	1.83025	0.0237919	0.404284	11.0949	7.33528e-05	0.00708292	1.83025	0.0237919	0.404284	11.0949	7.33528e-05	0.00708292	1.83025	0.0237919
GOBP_MESENCHYMAL_CELL_DIFFERENTIATION_INVOLVED_IN_KIDNEY_DEVELOPMENT	0.0254705	0.333413	11.0949	7.33534e-05	0.00708292	1.83024	0.0254705	0.333413	11.0949	7.33534e-05	0.00708292	1.83024	0.0254705	0.333413	11.0949	7.33534e-05	0.00708292	1.83024	0.0254705	0.333413	11.0949	7.33534e-05	0.00708292	1.83024	0.0254705	0.333413	11.0949	7.33534e-05	0.00708292	1.83024	0.0254705	0.333413	11.0949	7.33534e-05	0.00708292	1.83024	0.0254705	0.333413	11.0949	7.33534e-05	0.00708292	1.83024	0.0254705	0.333413	11.0949	7.33534e-05	0.00708292	1.83024	0.0254705
GOMF_BETA_N_ACETYLHEXOSAMINIDASE_ACTIVITY	-0.0264801	0.435947	-11.0613	7.44954e-05	0.00716192	1.81235	-0.0264801	0.435947	-11.0613	7.44954e-05	0.00716192	1.81235	-0.0264801	0.435947	-11.0613	7.44954e-05	0.00716192	1.81235	-0.0264801	0.435947	-11.0613	7.44954e-05	0.00716192	1.81235	-0.0264801	0.435947	-11.0613	7.44954e-05	0.00716192	1.81235	-0.0264801	0.435947	-11.0613	7.44954e-05	0.00716192	1.81235	-0.0264801	0.435947	-11.0613	7.44954e-05	0.00716192	1.81235	-0.0264801	0.435947	-11.0613	7.44954e-05	0.00716192	1.81235	-0.0264801
GOBP_NEGATIVE_REGULATION_OF_TELOMERE_CAPPING	-0.0210001	0.444262	-11.03	7.558e-05	0.00722754	1.7956	-0.0210001	0.444262	-11.03	7.558e-05	0.00722754	1.7956	-0.0210001	0.444262	-11.03	7.558e-05	0.00722754	1.7956	-0.0210001	0.444262	-11.03	7.558e-05	0.00722754	1.7956	-0.0210001	0.444262	-11.03	7.558e-05	0.00722754	1.7956	-0.0210001	0.444262	-11.03	7.558e-05	0.00722754	1.7956	-0.0210001	0.444262	-11.03	7.558e-05	0.00722754	1.7956	-0.0210001	0.444262	-11.03	7.558e-05	0.00722754	1.7956	-0.0210001
GOBP_POSITIVE_REGULATION_OF_GRANULOCYTE_DIFFERENTIATION	0.0241113	0.262585	11.0171	7.60314e-05	0.00722754	1.7887	0.0241113	0.262585	11.0171	7.60314e-05	0.00722754	1.7887	0.0241113	0.262585	11.0171	7.60314e-05	0.00722754	1.7887	0.0241113	0.262585	11.0171	7.60314e-05	0.00722754	1.7887	0.0241113	0.262585	11.0171	7.60314e-05	0.00722754	1.7887	0.0241113	0.262585	11.0171	7.60314e-05	0.00722754	1.7887	0.0241113	0.262585	11.0171	7.60314e-05	0.00722754	1.7887	0.0241113	0.262585	11.0171	7.60314e-05	0.00722754	1.7887	0.0241113
GOBP_EPITHELIAL_MESENCHYMAL_CELL_SIGNALING	0.0379791	0.34843	10.999	7.66707e-05	0.00722754	1.779	0.0379791	0.34843	10.999	7.66707e-05	0.00722754	1.779	0.0379791	0.34843	10.999	7.66707e-05	0.00722754	1.779	0.0379791	0.34843	10.999	7.66707e-05	0.00722754	1.779	0.0379791	0.34843	10.999	7.66707e-05	0.00722754	1.779	0.0379791	0.34843	10.999	7.66707e-05	0.00722754	1.779	0.0379791	0.34843	10.999	7.66707e-05	0.00722754	1.779	0.0379791	0.34843	10.999	7.66707e-05	0.00722754	1.779	0.0379791
GOBP_MEIOTIC_MISMATCH_REPAIR	-0.0284306	0.400609	-10.9931	7.68812e-05	0.00722754	1.77582	-0.0284306	0.400609	-10.9931	7.68812e-05	0.00722754	1.77582	-0.0284306	0.400609	-10.9931	7.68812e-05	0.00722754	1.77582	-0.0284306	0.400609	-10.9931	7.68812e-05	0.00722754	1.77582	-0.0284306	0.400609	-10.9931	7.68812e-05	0.00722754	1.77582	-0.0284306	0.400609	-10.9931	7.68812e-05	0.00722754	1.77582	-0.0284306	0.400609	-10.9931	7.68812e-05	0.00722754	1.77582	-0.0284306	0.400609	-10.9931	7.68812e-05	0.00722754	1.77582	-0.0284306
GOMF_FIBROBLAST_GROWTH_FACTOR_ACTIVATED_RECEPTOR_ACTIVITY	0.0185151	0.408871	10.977	7.74551e-05	0.00722754	1.7672	0.0185151	0.408871	10.977	7.74551e-05	0.00722754	1.7672	0.0185151	0.408871	10.977	7.74551e-05	0.00722754	1.7672	0.0185151	0.408871	10.977	7.74551e-05	0.00722754	1.7672	0.0185151	0.408871	10.977	7.74551e-05	0.00722754	1.7672	0.0185151	0.408871	10.977	7.74551e-05	0.00722754	1.7672	0.0185151	0.408871	10.977	7.74551e-05	0.00722754	1.7672	0.0185151	0.408871	10.977	7.74551e-05	0.00722754	1.7672	0.0185151
GSE17974_1H_VS_72H_UNTREATED_IN_VITRO_CD4_TCELL_UP1	0.0237404	0.684035	10.9745	7.75442e-05	0.00722754	1.76587	0.0237404	0.684035	10.9745	7.75442e-05	0.00722754	1.76587	0.0237404	0.684035	10.9745	7.75442e-05	0.00722754	1.76587	0.0237404	0.684035	10.9745	7.75442e-05	0.00722754	1.76587	0.0237404	0.684035	10.9745	7.75442e-05	0.00722754	1.76587	0.0237404	0.684035	10.9745	7.75442e-05	0.00722754	1.76587	0.0237404	0.684035	10.9745	7.75442e-05	0.00722754	1.76587	0.0237404	0.684035	10.9745	7.75442e-05	0.00722754	1.76587	0.0237404
GOBP_LYMPHATIC_ENDOTHELIAL_CELL_DIFFERENTIATION	0.020757	0.284985	10.9567	7.8191e-05	0.00722754	1.75624	0.020757	0.284985	10.9567	7.8191e-05	0.00722754	1.75624	0.020757	0.284985	10.9567	7.8191e-05	0.00722754	1.75624	0.020757	0.284985	10.9567	7.8191e-05	0.00722754	1.75624	0.020757	0.284985	10.9567	7.8191e-05	0.00722754	1.75624	0.020757	0.284985	10.9567	7.8191e-05	0.00722754	1.75624	0.020757	0.284985	10.9567	7.8191e-05	0.00722754	1.75624	0.020757	0.284985	10.9567	7.8191e-05	0.00722754	1.75624	0.020757
GOBP_POSITIVE_REGULATION_OF_EARLY_ENDOSOME_TO_LATE_ENDOSOME_TRANSPORT	-0.0177397	0.46731	-10.9517	7.83706e-05	0.00722754	1.75358	-0.0177397	0.46731	-10.9517	7.83706e-05	0.00722754	1.75358	-0.0177397	0.46731	-10.9517	7.83706e-05	0.00722754	1.75358	-0.0177397	0.46731	-10.9517	7.83706e-05	0.00722754	1.75358	-0.0177397	0.46731	-10.9517	7.83706e-05	0.00722754	1.75358	-0.0177397	0.46731	-10.9517	7.83706e-05	0.00722754	1.75358	-0.0177397	0.46731	-10.9517	7.83706e-05	0.00722754	1.75358	-0.0177397	0.46731	-10.9517	7.83706e-05	0.00722754	1.75358	-0.0177397
GOMF_HISTONE_DEMETHYLASE_ACTIVITY_H3_K27_SPECIFIC	0.0230927	0.392403	10.9456	7.85937e-05	0.00722754	1.75029	0.0230927	0.392403	10.9456	7.85937e-05	0.00722754	1.75029	0.0230927	0.392403	10.9456	7.85937e-05	0.00722754	1.75029	0.0230927	0.392403	10.9456	7.85937e-05	0.00722754	1.75029	0.0230927	0.392403	10.9456	7.85937e-05	0.00722754	1.75029	0.0230927	0.392403	10.9456	7.85937e-05	0.00722754	1.75029	0.0230927	0.392403	10.9456	7.85937e-05	0.00722754	1.75029	0.0230927	0.392403	10.9456	7.85937e-05	0.00722754	1.75029	0.0230927
GOBP_POSITIVE_REGULATION_BY_HOST_OF_VIRAL_GENOME_REPLICATION	0.0163688	0.503028	10.942	7.87266e-05	0.00722754	1.74833	0.0163688	0.503028	10.942	7.87266e-05	0.00722754	1.74833	0.0163688	0.503028	10.942	7.87266e-05	0.00722754	1.74833	0.0163688	0.503028	10.942	7.87266e-05	0.00722754	1.74833	0.0163688	0.503028	10.942	7.87266e-05	0.00722754	1.74833	0.0163688	0.503028	10.942	7.87266e-05	0.00722754	1.74833	0.0163688	0.503028	10.942	7.87266e-05	0.00722754	1.74833	0.0163688	0.503028	10.942	7.87266e-05	0.00722754	1.74833	0.0163688
GOMF_OXIDIZED_DNA_BINDING	-0.0185201	0.416785	-10.9322	7.90863e-05	0.00722754	1.74305	-0.0185201	0.416785	-10.9322	7.90863e-05	0.00722754	1.74305	-0.0185201	0.416785	-10.9322	7.90863e-05	0.00722754	1.74305	-0.0185201	0.416785	-10.9322	7.90863e-05	0.00722754	1.74305	-0.0185201	0.416785	-10.9322	7.90863e-05	0.00722754	1.74305	-0.0185201	0.416785	-10.9322	7.90863e-05	0.00722754	1.74305	-0.0185201	0.416785	-10.9322	7.90863e-05	0.00722754	1.74305	-0.0185201	0.416785	-10.9322	7.90863e-05	0.00722754	1.74305	-0.0185201
GARCIA_PINERES_PBMC_HPV_16_L1_VLP_AGE_18_25YO_12MO_CORRELATED_WITH_ANTIBODY_RESPONSE_NEGATIVE	0.0305181	0.345985	10.9318	7.91002e-05	0.00722754	1.74284	0.0305181	0.345985	10.9318	7.91002e-05	0.00722754	1.74284	0.0305181	0.345985	10.9318	7.91002e-05	0.00722754	1.74284	0.0305181	0.345985	10.9318	7.91002e-05	0.00722754	1.74284	0.0305181	0.345985	10.9318	7.91002e-05	0.00722754	1.74284	0.0305181	0.345985	10.9318	7.91002e-05	0.00722754	1.74284	0.0305181	0.345985	10.9318	7.91002e-05	0.00722754	1.74284	0.0305181	0.345985	10.9318	7.91002e-05	0.00722754	1.74284	0.0305181
GSE24574_BCL6_HIGH_TFH_VS_TFH_CD4_TCELL_UP1	0.0211179	0.443231	10.8977	8.03702e-05	0.00726783	1.72438	0.0211179	0.443231	10.8977	8.03702e-05	0.00726783	1.72438	0.0211179	0.443231	10.8977	8.03702e-05	0.00726783	1.72438	0.0211179	0.443231	10.8977	8.03702e-05	0.00726783	1.72438	0.0211179	0.443231	10.8977	8.03702e-05	0.00726783	1.72438	0.0211179	0.443231	10.8977	8.03702e-05	0.00726783	1.72438	0.0211179	0.443231	10.8977	8.03702e-05	0.00726783	1.72438	0.0211179	0.443231	10.8977	8.03702e-05	0.00726783	1.72438	0.0211179
REACTOME_FORMATION_OF_APOPTOSOME	-0.0176774	0.458566	-10.8847	8.0857e-05	0.00726783	1.71738	-0.0176774	0.458566	-10.8847	8.0857e-05	0.00726783	1.71738	-0.0176774	0.458566	-10.8847	8.0857e-05	0.00726783	1.71738	-0.0176774	0.458566	-10.8847	8.0857e-05	0.00726783	1.71738	-0.0176774	0.458566	-10.8847	8.0857e-05	0.00726783	1.71738	-0.0176774	0.458566	-10.8847	8.0857e-05	0.00726783	1.71738	-0.0176774	0.458566	-10.8847	8.0857e-05	0.00726783	1.71738	-0.0176774	0.458566	-10.8847	8.0857e-05	0.00726783	1.71738	-0.0176774
KEGG_BASAL_CELL_CARCINOMA	0.027616	0.471999	10.8727	8.13139e-05	0.00726783	1.71085	0.027616	0.471999	10.8727	8.13139e-05	0.00726783	1.71085	0.027616	0.471999	10.8727	8.13139e-05	0.00726783	1.71085	0.027616	0.471999	10.8727	8.13139e-05	0.00726783	1.71085	0.027616	0.471999	10.8727	8.13139e-05	0.00726783	1.71085	0.027616	0.471999	10.8727	8.13139e-05	0.00726783	1.71085	0.027616	0.471999	10.8727	8.13139e-05	0.00726783	1.71085	0.027616	0.471999	10.8727	8.13139e-05	0.00726783	1.71085	0.027616
GOBP_DOUBLE_STRAND_BREAK_REPAIR_VIA_SINGLE_STRAND_ANNEALING	-0.0288881	0.40376	-10.8697	8.14269e-05	0.00726783	1.70924	-0.0288881	0.40376	-10.8697	8.14269e-05	0.00726783	1.70924	-0.0288881	0.40376	-10.8697	8.14269e-05	0.00726783	1.70924	-0.0288881	0.40376	-10.8697	8.14269e-05	0.00726783	1.70924	-0.0288881	0.40376	-10.8697	8.14269e-05	0.00726783	1.70924	-0.0288881	0.40376	-10.8697	8.14269e-05	0.00726783	1.70924	-0.0288881	0.40376	-10.8697	8.14269e-05	0.00726783	1.70924	-0.0288881	0.40376	-10.8697	8.14269e-05	0.00726783	1.70924	-0.0288881
GOBP_NOREPINEPHRINE_METABOLIC_PROCESS	0.0270804	0.208404	10.8686	8.14694e-05	0.00726783	1.70864	0.0270804	0.208404	10.8686	8.14694e-05	0.00726783	1.70864	0.0270804	0.208404	10.8686	8.14694e-05	0.00726783	1.70864	0.0270804	0.208404	10.8686	8.14694e-05	0.00726783	1.70864	0.0270804	0.208404	10.8686	8.14694e-05	0.00726783	1.70864	0.0270804	0.208404	10.8686	8.14694e-05	0.00726783	1.70864	0.0270804	0.208404	10.8686	8.14694e-05	0.00726783	1.70864	0.0270804	0.208404	10.8686	8.14694e-05	0.00726783	1.70864	0.0270804
GSE41087_WT_VS_FOXP3_MUT_ANTI_CD3_CD28_STIM_CD4_TCELL_DN	-0.0185214	0.491783	-10.861	8.17598e-05	0.00726783	1.70451	-0.0185214	0.491783	-10.861	8.17598e-05	0.00726783	1.70451	-0.0185214	0.491783	-10.861	8.17598e-05	0.00726783	1.70451	-0.0185214	0.491783	-10.861	8.17598e-05	0.00726783	1.70451	-0.0185214	0.491783	-10.861	8.17598e-05	0.00726783	1.70451	-0.0185214	0.491783	-10.861	8.17598e-05	0.00726783	1.70451	-0.0185214	0.491783	-10.861	8.17598e-05	0.00726783	1.70451	-0.0185214	0.491783	-10.861	8.17598e-05	0.00726783	1.70451	-0.0185214
GOBP_REGULATION_OF_SOMITOGENESIS	0.035481	0.240155	10.8517	8.21199e-05	0.00726783	1.69942	0.035481	0.240155	10.8517	8.21199e-05	0.00726783	1.69942	0.035481	0.240155	10.8517	8.21199e-05	0.00726783	1.69942	0.035481	0.240155	10.8517	8.21199e-05	0.00726783	1.69942	0.035481	0.240155	10.8517	8.21199e-05	0.00726783	1.69942	0.035481	0.240155	10.8517	8.21199e-05	0.00726783	1.69942	0.035481	0.240155	10.8517	8.21199e-05	0.00726783	1.69942	0.035481	0.240155	10.8517	8.21199e-05	0.00726783	1.69942	0.035481
GOBP_NEGATIVE_REGULATION_OF_SISTER_CHROMATID_COHESION	-0.0198931	0.479925	-10.8319	8.28838e-05	0.00726783	1.68868	-0.0198931	0.479925	-10.8319	8.28838e-05	0.00726783	1.68868	-0.0198931	0.479925	-10.8319	8.28838e-05	0.00726783	1.68868	-0.0198931	0.479925	-10.8319	8.28838e-05	0.00726783	1.68868	-0.0198931	0.479925	-10.8319	8.28838e-05	0.00726783	1.68868	-0.0198931	0.479925	-10.8319	8.28838e-05	0.00726783	1.68868	-0.0198931	0.479925	-10.8319	8.28838e-05	0.00726783	1.68868	-0.0198931	0.479925	-10.8319	8.28838e-05	0.00726783	1.68868	-0.0198931
GOBP_POSITIVE_REGULATION_OF_HORMONE_BIOSYNTHETIC_PROCESS	0.0313569	0.345843	10.8278	8.3045e-05	0.00726783	1.68643	0.0313569	0.345843	10.8278	8.3045e-05	0.00726783	1.68643	0.0313569	0.345843	10.8278	8.3045e-05	0.00726783	1.68643	0.0313569	0.345843	10.8278	8.3045e-05	0.00726783	1.68643	0.0313569	0.345843	10.8278	8.3045e-05	0.00726783	1.68643	0.0313569	0.345843	10.8278	8.3045e-05	0.00726783	1.68643	0.0313569	0.345843	10.8278	8.3045e-05	0.00726783	1.68643	0.0313569	0.345843	10.8278	8.3045e-05	0.00726783	1.68643	0.0313569
GSE11961_FOLLICULAR_BCELL_VS_MEMORY_BCELL_DAY40_UP1	-0.0281435	0.551549	-10.8244	8.31791e-05	0.00726783	1.68456	-0.0281435	0.551549	-10.8244	8.31791e-05	0.00726783	1.68456	-0.0281435	0.551549	-10.8244	8.31791e-05	0.00726783	1.68456	-0.0281435	0.551549	-10.8244	8.31791e-05	0.00726783	1.68456	-0.0281435	0.551549	-10.8244	8.31791e-05	0.00726783	1.68456	-0.0281435	0.551549	-10.8244	8.31791e-05	0.00726783	1.68456	-0.0281435	0.551549	-10.8244	8.31791e-05	0.00726783	1.68456	-0.0281435	0.551549	-10.8244	8.31791e-05	0.00726783	1.68456	-0.0281435
GOCC_THO_COMPLEX	-0.0233349	0.462057	-10.8208	8.33193e-05	0.00726783	1.68261	-0.0233349	0.462057	-10.8208	8.33193e-05	0.00726783	1.68261	-0.0233349	0.462057	-10.8208	8.33193e-05	0.00726783	1.68261	-0.0233349	0.462057	-10.8208	8.33193e-05	0.00726783	1.68261	-0.0233349	0.462057	-10.8208	8.33193e-05	0.00726783	1.68261	-0.0233349	0.462057	-10.8208	8.33193e-05	0.00726783	1.68261	-0.0233349	0.462057	-10.8208	8.33193e-05	0.00726783	1.68261	-0.0233349	0.462057	-10.8208	8.33193e-05	0.00726783	1.68261	-0.0233349
GOBP_ENDOCARDIUM_MORPHOGENESIS	0.0335335	0.328524	10.8089	8.37848e-05	0.00726783	1.67615	0.0335335	0.328524	10.8089	8.37848e-05	0.00726783	1.67615	0.0335335	0.328524	10.8089	8.37848e-05	0.00726783	1.67615	0.0335335	0.328524	10.8089	8.37848e-05	0.00726783	1.67615	0.0335335	0.328524	10.8089	8.37848e-05	0.00726783	1.67615	0.0335335	0.328524	10.8089	8.37848e-05	0.00726783	1.67615	0.0335335	0.328524	10.8089	8.37848e-05	0.00726783	1.67615	0.0335335	0.328524	10.8089	8.37848e-05	0.00726783	1.67615	0.0335335
GOMF_TAT_PROTEIN_BINDING	0.018988	0.459987	10.7893	8.4562e-05	0.00726783	1.66545	0.018988	0.459987	10.7893	8.4562e-05	0.00726783	1.66545	0.018988	0.459987	10.7893	8.4562e-05	0.00726783	1.66545	0.018988	0.459987	10.7893	8.4562e-05	0.00726783	1.66545	0.018988	0.459987	10.7893	8.4562e-05	0.00726783	1.66545	0.018988	0.459987	10.7893	8.4562e-05	0.00726783	1.66545	0.018988	0.459987	10.7893	8.4562e-05	0.00726783	1.66545	0.018988	0.459987	10.7893	8.4562e-05	0.00726783	1.66545	0.018988
GOMF_OXIDOREDUCTASE_ACTIVITY_ACTING_ON_THE_ALDEHYDE_OR_OXO_GROUP_OF_DONORS_DISULFIDE_AS_ACCEPTOR	-0.0258767	0.359658	-10.7888	8.45848e-05	0.00726783	1.66513	-0.0258767	0.359658	-10.7888	8.45848e-05	0.00726783	1.66513	-0.0258767	0.359658	-10.7888	8.45848e-05	0.00726783	1.66513	-0.0258767	0.359658	-10.7888	8.45848e-05	0.00726783	1.66513	-0.0258767	0.359658	-10.7888	8.45848e-05	0.00726783	1.66513	-0.0258767	0.359658	-10.7888	8.45848e-05	0.00726783	1.66513	-0.0258767	0.359658	-10.7888	8.45848e-05	0.00726783	1.66513	-0.0258767	0.359658	-10.7888	8.45848e-05	0.00726783	1.66513	-0.0258767
REACTOME_TFAP2_AP_2_FAMILY_REGULATES_TRANSCRIPTION_OF_CELL_CYCLE_FACTORS	0.0227807	0.492779	10.7858	8.47027e-05	0.00726783	1.66352	0.0227807	0.492779	10.7858	8.47027e-05	0.00726783	1.66352	0.0227807	0.492779	10.7858	8.47027e-05	0.00726783	1.66352	0.0227807	0.492779	10.7858	8.47027e-05	0.00726783	1.66352	0.0227807	0.492779	10.7858	8.47027e-05	0.00726783	1.66352	0.0227807	0.492779	10.7858	8.47027e-05	0.00726783	1.66352	0.0227807	0.492779	10.7858	8.47027e-05	0.00726783	1.66352	0.0227807	0.492779	10.7858	8.47027e-05	0.00726783	1.66352	0.0227807
GOBP_TRACHEA_DEVELOPMENT	0.0276126	0.371463	10.7832	8.4806e-05	0.00726783	1.6621	0.0276126	0.371463	10.7832	8.4806e-05	0.00726783	1.6621	0.0276126	0.371463	10.7832	8.4806e-05	0.00726783	1.6621	0.0276126	0.371463	10.7832	8.4806e-05	0.00726783	1.6621	0.0276126	0.371463	10.7832	8.4806e-05	0.00726783	1.6621	0.0276126	0.371463	10.7832	8.4806e-05	0.00726783	1.6621	0.0276126	0.371463	10.7832	8.4806e-05	0.00726783	1.6621	0.0276126	0.371463	10.7832	8.4806e-05	0.00726783	1.6621	0.0276126
HALLMARK_NOTCH_SIGNALING	0.0292664	0.617469	10.7752	8.51287e-05	0.00726783	1.6577	0.0292664	0.617469	10.7752	8.51287e-05	0.00726783	1.6577	0.0292664	0.617469	10.7752	8.51287e-05	0.00726783	1.6577	0.0292664	0.617469	10.7752	8.51287e-05	0.00726783	1.6577	0.0292664	0.617469	10.7752	8.51287e-05	0.00726783	1.6577	0.0292664	0.617469	10.7752	8.51287e-05	0.00726783	1.6577	0.0292664	0.617469	10.7752	8.51287e-05	0.00726783	1.6577	0.0292664	0.617469	10.7752	8.51287e-05	0.00726783	1.6577	0.0292664
GOBP_CELLULAR_RESPONSE_TO_CAFFEINE	-0.0414296	0.173999	-10.759	8.57797e-05	0.00729524	1.64887	-0.0414296	0.173999	-10.759	8.57797e-05	0.00729524	1.64887	-0.0414296	0.173999	-10.759	8.57797e-05	0.00729524	1.64887	-0.0414296	0.173999	-10.759	8.57797e-05	0.00729524	1.64887	-0.0414296	0.173999	-10.759	8.57797e-05	0.00729524	1.64887	-0.0414296	0.173999	-10.759	8.57797e-05	0.00729524	1.64887	-0.0414296	0.173999	-10.759	8.57797e-05	0.00729524	1.64887	-0.0414296	0.173999	-10.759	8.57797e-05	0.00729524	1.64887	-0.0414296
GOBP_POSITIVE_REGULATION_OF_LEUKOCYTE_APOPTOTIC_PROCESS	0.0208454	0.246108	10.7303	8.69561e-05	0.00734833	1.63308	0.0208454	0.246108	10.7303	8.69561e-05	0.00734833	1.63308	0.0208454	0.246108	10.7303	8.69561e-05	0.00734833	1.63308	0.0208454	0.246108	10.7303	8.69561e-05	0.00734833	1.63308	0.0208454	0.246108	10.7303	8.69561e-05	0.00734833	1.63308	0.0208454	0.246108	10.7303	8.69561e-05	0.00734833	1.63308	0.0208454	0.246108	10.7303	8.69561e-05	0.00734833	1.63308	0.0208454	0.246108	10.7303	8.69561e-05	0.00734833	1.63308	0.0208454
GOBP_REGULATION_OF_PROTEIN_NEDDYLATION	0.017484	0.467767	10.7275	8.70687e-05	0.00734833	1.63158	0.017484	0.467767	10.7275	8.70687e-05	0.00734833	1.63158	0.017484	0.467767	10.7275	8.70687e-05	0.00734833	1.63158	0.017484	0.467767	10.7275	8.70687e-05	0.00734833	1.63158	0.017484	0.467767	10.7275	8.70687e-05	0.00734833	1.63158	0.017484	0.467767	10.7275	8.70687e-05	0.00734833	1.63158	0.017484	0.467767	10.7275	8.70687e-05	0.00734833	1.63158	0.017484	0.467767	10.7275	8.70687e-05	0.00734833	1.63158	0.017484
REACTOME_SIGNALING_BY_RNF43_MUTANTS	0.0216655	0.360268	10.7179	8.74672e-05	0.0073539	1.62628	0.0216655	0.360268	10.7179	8.74672e-05	0.0073539	1.62628	0.0216655	0.360268	10.7179	8.74672e-05	0.0073539	1.62628	0.0216655	0.360268	10.7179	8.74672e-05	0.0073539	1.62628	0.0216655	0.360268	10.7179	8.74672e-05	0.0073539	1.62628	0.0216655	0.360268	10.7179	8.74672e-05	0.0073539	1.62628	0.0216655	0.360268	10.7179	8.74672e-05	0.0073539	1.62628	0.0216655	0.360268	10.7179	8.74672e-05	0.0073539	1.62628	0.0216655
GOBP_NEPHRON_TUBULE_EPITHELIAL_CELL_DIFFERENTIATION	0.0195398	0.411064	10.6997	8.82245e-05	0.00738947	1.61628	0.0195398	0.411064	10.6997	8.82245e-05	0.00738947	1.61628	0.0195398	0.411064	10.6997	8.82245e-05	0.00738947	1.61628	0.0195398	0.411064	10.6997	8.82245e-05	0.00738947	1.61628	0.0195398	0.411064	10.6997	8.82245e-05	0.00738947	1.61628	0.0195398	0.411064	10.6997	8.82245e-05	0.00738947	1.61628	0.0195398	0.411064	10.6997	8.82245e-05	0.00738947	1.61628	0.0195398	0.411064	10.6997	8.82245e-05	0.00738947	1.61628	0.0195398
GOCC_SEH1_ASSOCIATED_COMPLEX	-0.0156273	0.422352	-10.6725	8.93753e-05	0.00743729	1.60126	-0.0156273	0.422352	-10.6725	8.93753e-05	0.00743729	1.60126	-0.0156273	0.422352	-10.6725	8.93753e-05	0.00743729	1.60126	-0.0156273	0.422352	-10.6725	8.93753e-05	0.00743729	1.60126	-0.0156273	0.422352	-10.6725	8.93753e-05	0.00743729	1.60126	-0.0156273	0.422352	-10.6725	8.93753e-05	0.00743729	1.60126	-0.0156273	0.422352	-10.6725	8.93753e-05	0.00743729	1.60126	-0.0156273	0.422352	-10.6725	8.93753e-05	0.00743729	1.60126	-0.0156273
GOMF_RETINOIC_ACID_RESPONSIVE_ELEMENT_BINDING	0.0253582	0.382145	10.6609	8.98687e-05	0.00743729	1.59487	0.0253582	0.382145	10.6609	8.98687e-05	0.00743729	1.59487	0.0253582	0.382145	10.6609	8.98687e-05	0.00743729	1.59487	0.0253582	0.382145	10.6609	8.98687e-05	0.00743729	1.59487	0.0253582	0.382145	10.6609	8.98687e-05	0.00743729	1.59487	0.0253582	0.382145	10.6609	8.98687e-05	0.00743729	1.59487	0.0253582	0.382145	10.6609	8.98687e-05	0.00743729	1.59487	0.0253582	0.382145	10.6609	8.98687e-05	0.00743729	1.59487	0.0253582
GOBP_REGULATION_OF_HISTONE_H3_K36_METHYLATION	0.0175752	0.392697	10.6498	9.03477e-05	0.00743729	1.58871	0.0175752	0.392697	10.6498	9.03477e-05	0.00743729	1.58871	0.0175752	0.392697	10.6498	9.03477e-05	0.00743729	1.58871	0.0175752	0.392697	10.6498	9.03477e-05	0.00743729	1.58871	0.0175752	0.392697	10.6498	9.03477e-05	0.00743729	1.58871	0.0175752	0.392697	10.6498	9.03477e-05	0.00743729	1.58871	0.0175752	0.392697	10.6498	9.03477e-05	0.00743729	1.58871	0.0175752	0.392697	10.6498	9.03477e-05	0.00743729	1.58871	0.0175752
GOBP_EMBRYONIC_RETINA_MORPHOGENESIS_IN_CAMERA_TYPE_EYE	0.0226042	0.359238	10.6417	9.06971e-05	0.00743729	1.58423	0.0226042	0.359238	10.6417	9.06971e-05	0.00743729	1.58423	0.0226042	0.359238	10.6417	9.06971e-05	0.00743729	1.58423	0.0226042	0.359238	10.6417	9.06971e-05	0.00743729	1.58423	0.0226042	0.359238	10.6417	9.06971e-05	0.00743729	1.58423	0.0226042	0.359238	10.6417	9.06971e-05	0.00743729	1.58423	0.0226042	0.359238	10.6417	9.06971e-05	0.00743729	1.58423	0.0226042	0.359238	10.6417	9.06971e-05	0.00743729	1.58423	0.0226042
GOBP_POSITIVE_REGULATION_OF_VASCULAR_WOUND_HEALING	0.0241848	0.239877	10.6393	9.07999e-05	0.00743729	1.58292	0.0241848	0.239877	10.6393	9.07999e-05	0.00743729	1.58292	0.0241848	0.239877	10.6393	9.07999e-05	0.00743729	1.58292	0.0241848	0.239877	10.6393	9.07999e-05	0.00743729	1.58292	0.0241848	0.239877	10.6393	9.07999e-05	0.00743729	1.58292	0.0241848	0.239877	10.6393	9.07999e-05	0.00743729	1.58292	0.0241848	0.239877	10.6393	9.07999e-05	0.00743729	1.58292	0.0241848	0.239877	10.6393	9.07999e-05	0.00743729	1.58292	0.0241848
GSE11864_CSF1_IFNG_VS_CSF1_IFNG_PAM3CYS_IN_MAC_UP1	-0.0223497	0.649095	-10.6335	9.10551e-05	0.00743729	1.57966	-0.0223497	0.649095	-10.6335	9.10551e-05	0.00743729	1.57966	-0.0223497	0.649095	-10.6335	9.10551e-05	0.00743729	1.57966	-0.0223497	0.649095	-10.6335	9.10551e-05	0.00743729	1.57966	-0.0223497	0.649095	-10.6335	9.10551e-05	0.00743729	1.57966	-0.0223497	0.649095	-10.6335	9.10551e-05	0.00743729	1.57966	-0.0223497	0.649095	-10.6335	9.10551e-05	0.00743729	1.57966	-0.0223497	0.649095	-10.6335	9.10551e-05	0.00743729	1.57966	-0.0223497
GOMF_OXIDOREDUCTASE_ACTIVITY_ACTING_ON_PAIRED_DONORS_WITH_INCORPORATION_OR_REDUCTION_OF_MOLECULAR_OXYGEN_NAD_P_H_AS_ONE_DONOR_AND_INCORPORATION_OF_ONE_ATOM_OF_OXYGEN	-0.0641184	0.0970064	-10.6313	9.11499e-05	0.00743729	1.57846	-0.0641184	0.0970064	-10.6313	9.11499e-05	0.00743729	1.57846	-0.0641184	0.0970064	-10.6313	9.11499e-05	0.00743729	1.57846	-0.0641184	0.0970064	-10.6313	9.11499e-05	0.00743729	1.57846	-0.0641184	0.0970064	-10.6313	9.11499e-05	0.00743729	1.57846	-0.0641184	0.0970064	-10.6313	9.11499e-05	0.00743729	1.57846	-0.0641184	0.0970064	-10.6313	9.11499e-05	0.00743729	1.57846	-0.0641184	0.0970064	-10.6313	9.11499e-05	0.00743729	1.57846	-0.0641184
GOBP_REGULATION_OF_3_UTR_MEDIATED_MRNA_STABILIZATION	0.0244702	0.26848	10.6226	9.15299e-05	0.00744084	1.57363	0.0244702	0.26848	10.6226	9.15299e-05	0.00744084	1.57363	0.0244702	0.26848	10.6226	9.15299e-05	0.00744084	1.57363	0.0244702	0.26848	10.6226	9.15299e-05	0.00744084	1.57363	0.0244702	0.26848	10.6226	9.15299e-05	0.00744084	1.57363	0.0244702	0.26848	10.6226	9.15299e-05	0.00744084	1.57363	0.0244702	0.26848	10.6226	9.15299e-05	0.00744084	1.57363	0.0244702	0.26848	10.6226	9.15299e-05	0.00744084	1.57363	0.0244702
GOBP_EMBRYONIC_DIGESTIVE_TRACT_MORPHOGENESIS	0.0177787	0.300997	10.5809	9.33747e-05	0.00755451	1.55049	0.0177787	0.300997	10.5809	9.33747e-05	0.00755451	1.55049	0.0177787	0.300997	10.5809	9.33747e-05	0.00755451	1.55049	0.0177787	0.300997	10.5809	9.33747e-05	0.00755451	1.55049	0.0177787	0.300997	10.5809	9.33747e-05	0.00755451	1.55049	0.0177787	0.300997	10.5809	9.33747e-05	0.00755451	1.55049	0.0177787	0.300997	10.5809	9.33747e-05	0.00755451	1.55049	0.0177787	0.300997	10.5809	9.33747e-05	0.00755451	1.55049	0.0177787
KEGG_PHENYLALANINE_METABOLISM	-0.0413372	0.337826	-10.5699	9.38714e-05	0.00755451	1.54433	-0.0413372	0.337826	-10.5699	9.38714e-05	0.00755451	1.54433	-0.0413372	0.337826	-10.5699	9.38714e-05	0.00755451	1.54433	-0.0413372	0.337826	-10.5699	9.38714e-05	0.00755451	1.54433	-0.0413372	0.337826	-10.5699	9.38714e-05	0.00755451	1.54433	-0.0413372	0.337826	-10.5699	9.38714e-05	0.00755451	1.54433	-0.0413372	0.337826	-10.5699	9.38714e-05	0.00755451	1.54433	-0.0413372	0.337826	-10.5699	9.38714e-05	0.00755451	1.54433	-0.0413372
GSE25085_FETAL_LIVER_VS_ADULT_BM_SP4_THYMIC_IMPLANT_DN1	-0.0175954	0.738	-10.5587	9.43764e-05	0.00755451	1.53811	-0.0175954	0.738	-10.5587	9.43764e-05	0.00755451	1.53811	-0.0175954	0.738	-10.5587	9.43764e-05	0.00755451	1.53811	-0.0175954	0.738	-10.5587	9.43764e-05	0.00755451	1.53811	-0.0175954	0.738	-10.5587	9.43764e-05	0.00755451	1.53811	-0.0175954	0.738	-10.5587	9.43764e-05	0.00755451	1.53811	-0.0175954	0.738	-10.5587	9.43764e-05	0.00755451	1.53811	-0.0175954	0.738	-10.5587	9.43764e-05	0.00755451	1.53811	-0.0175954
GOMF_CHOLINE_TRANSMEMBRANE_TRANSPORTER_ACTIVITY	0.033235	0.277387	10.5484	9.48492e-05	0.00755451	1.53231	0.033235	0.277387	10.5484	9.48492e-05	0.00755451	1.53231	0.033235	0.277387	10.5484	9.48492e-05	0.00755451	1.53231	0.033235	0.277387	10.5484	9.48492e-05	0.00755451	1.53231	0.033235	0.277387	10.5484	9.48492e-05	0.00755451	1.53231	0.033235	0.277387	10.5484	9.48492e-05	0.00755451	1.53231	0.033235	0.277387	10.5484	9.48492e-05	0.00755451	1.53231	0.033235	0.277387	10.5484	9.48492e-05	0.00755451	1.53231	0.033235
GOBP_PYRIMIDINE_NUCLEOTIDE_CATABOLIC_PROCESS	-0.0232779	0.376327	-10.5465	9.49353e-05	0.00755451	1.53126	-0.0232779	0.376327	-10.5465	9.49353e-05	0.00755451	1.53126	-0.0232779	0.376327	-10.5465	9.49353e-05	0.00755451	1.53126	-0.0232779	0.376327	-10.5465	9.49353e-05	0.00755451	1.53126	-0.0232779	0.376327	-10.5465	9.49353e-05	0.00755451	1.53126	-0.0232779	0.376327	-10.5465	9.49353e-05	0.00755451	1.53126	-0.0232779	0.376327	-10.5465	9.49353e-05	0.00755451	1.53126	-0.0232779	0.376327	-10.5465	9.49353e-05	0.00755451	1.53126	-0.0232779
GSE19198_CTRL_VS_IL21_TREATED_TCELL_24H_UP1	0.021724	0.554636	10.5346	9.54788e-05	0.00755451	1.52464	0.021724	0.554636	10.5346	9.54788e-05	0.00755451	1.52464	0.021724	0.554636	10.5346	9.54788e-05	0.00755451	1.52464	0.021724	0.554636	10.5346	9.54788e-05	0.00755451	1.52464	0.021724	0.554636	10.5346	9.54788e-05	0.00755451	1.52464	0.021724	0.554636	10.5346	9.54788e-05	0.00755451	1.52464	0.021724	0.554636	10.5346	9.54788e-05	0.00755451	1.52464	0.021724	0.554636	10.5346	9.54788e-05	0.00755451	1.52464	0.021724
GOBP_PROTEIN_DEMANNOSYLATION	0.0170582	0.459537	10.5319	9.56056e-05	0.00755451	1.5231	0.0170582	0.459537	10.5319	9.56056e-05	0.00755451	1.5231	0.0170582	0.459537	10.5319	9.56056e-05	0.00755451	1.5231	0.0170582	0.459537	10.5319	9.56056e-05	0.00755451	1.5231	0.0170582	0.459537	10.5319	9.56056e-05	0.00755451	1.5231	0.0170582	0.459537	10.5319	9.56056e-05	0.00755451	1.5231	0.0170582	0.459537	10.5319	9.56056e-05	0.00755451	1.5231	0.0170582	0.459537	10.5319	9.56056e-05	0.00755451	1.5231	0.0170582
KEGG_BETA_ALANINE_METABOLISM	-0.0347144	0.436097	-10.5307	9.56613e-05	0.00755451	1.52242	-0.0347144	0.436097	-10.5307	9.56613e-05	0.00755451	1.52242	-0.0347144	0.436097	-10.5307	9.56613e-05	0.00755451	1.52242	-0.0347144	0.436097	-10.5307	9.56613e-05	0.00755451	1.52242	-0.0347144	0.436097	-10.5307	9.56613e-05	0.00755451	1.52242	-0.0347144	0.436097	-10.5307	9.56613e-05	0.00755451	1.52242	-0.0347144	0.436097	-10.5307	9.56613e-05	0.00755451	1.52242	-0.0347144	0.436097	-10.5307	9.56613e-05	0.00755451	1.52242	-0.0347144
GOMF_RNA_POLYMERASE_II_CORE_PROMOTER_SEQUENCE_SPECIFIC_DNA_BINDING	0.0181743	0.446837	10.5191	9.6197e-05	0.00756978	1.51595	0.0181743	0.446837	10.5191	9.6197e-05	0.00756978	1.51595	0.0181743	0.446837	10.5191	9.6197e-05	0.00756978	1.51595	0.0181743	0.446837	10.5191	9.6197e-05	0.00756978	1.51595	0.0181743	0.446837	10.5191	9.6197e-05	0.00756978	1.51595	0.0181743	0.446837	10.5191	9.6197e-05	0.00756978	1.51595	0.0181743	0.446837	10.5191	9.6197e-05	0.00756978	1.51595	0.0181743	0.446837	10.5191	9.6197e-05	0.00756978	1.51595	0.0181743
GSE7509_UNSTIM_VS_IFNA_STIM_IMMATURE_DC_UP1	-0.0205507	0.679748	-10.4563	9.91649e-05	0.00774222	1.48069	-0.0205507	0.679748	-10.4563	9.91649e-05	0.00774222	1.48069	-0.0205507	0.679748	-10.4563	9.91649e-05	0.00774222	1.48069	-0.0205507	0.679748	-10.4563	9.91649e-05	0.00774222	1.48069	-0.0205507	0.679748	-10.4563	9.91649e-05	0.00774222	1.48069	-0.0205507	0.679748	-10.4563	9.91649e-05	0.00774222	1.48069	-0.0205507	0.679748	-10.4563	9.91649e-05	0.00774222	1.48069	-0.0205507	0.679748	-10.4563	9.91649e-05	0.00774222	1.48069	-0.0205507
GOBP_POSITIVE_REGULATION_OF_PROTEIN_LOCALIZATION_TO_CILIUM	-0.0187486	0.378571	-10.4529	9.93264e-05	0.00774222	1.47881	-0.0187486	0.378571	-10.4529	9.93264e-05	0.00774222	1.47881	-0.0187486	0.378571	-10.4529	9.93264e-05	0.00774222	1.47881	-0.0187486	0.378571	-10.4529	9.93264e-05	0.00774222	1.47881	-0.0187486	0.378571	-10.4529	9.93264e-05	0.00774222	1.47881	-0.0187486	0.378571	-10.4529	9.93264e-05	0.00774222	1.47881	-0.0187486	0.378571	-10.4529	9.93264e-05	0.00774222	1.47881	-0.0187486	0.378571	-10.4529	9.93264e-05	0.00774222	1.47881	-0.0187486
GOBP_VASCULOGENESIS_INVOLVED_IN_CORONARY_VASCULAR_MORPHOGENESIS	0.0197991	0.28393	10.4506	9.94388e-05	0.00774222	1.47749	0.0197991	0.28393	10.4506	9.94388e-05	0.00774222	1.47749	0.0197991	0.28393	10.4506	9.94388e-05	0.00774222	1.47749	0.0197991	0.28393	10.4506	9.94388e-05	0.00774222	1.47749	0.0197991	0.28393	10.4506	9.94388e-05	0.00774222	1.47749	0.0197991	0.28393	10.4506	9.94388e-05	0.00774222	1.47749	0.0197991	0.28393	10.4506	9.94388e-05	0.00774222	1.47749	0.0197991	0.28393	10.4506	9.94388e-05	0.00774222	1.47749	0.0197991
REACTOME_SIGNALING_BY_NOTCH1_HD_DOMAIN_MUTANTS_IN_CANCER	0.0246469	0.431282	10.4364	0.000100126	0.00776841	1.4695	0.0246469	0.431282	10.4364	0.000100126	0.00776841	1.4695	0.0246469	0.431282	10.4364	0.000100126	0.00776841	1.4695	0.0246469	0.431282	10.4364	0.000100126	0.00776841	1.4695	0.0246469	0.431282	10.4364	0.000100126	0.00776841	1.4695	0.0246469	0.431282	10.4364	0.000100126	0.00776841	1.4695	0.0246469	0.431282	10.4364	0.000100126	0.00776841	1.4695	0.0246469	0.431282	10.4364	0.000100126	0.00776841	1.4695	0.0246469
GSE19923_HEB_KO_VS_HEB_AND_E2A_KO_DP_THYMOCYTE_UP1	-0.0258266	0.676413	-10.4141	0.000101222	0.00782593	1.45687	-0.0258266	0.676413	-10.4141	0.000101222	0.00782593	1.45687	-0.0258266	0.676413	-10.4141	0.000101222	0.00782593	1.45687	-0.0258266	0.676413	-10.4141	0.000101222	0.00782593	1.45687	-0.0258266	0.676413	-10.4141	0.000101222	0.00782593	1.45687	-0.0258266	0.676413	-10.4141	0.000101222	0.00782593	1.45687	-0.0258266	0.676413	-10.4141	0.000101222	0.00782593	1.45687	-0.0258266	0.676413	-10.4141	0.000101222	0.00782593	1.45687	-0.0258266
GOBP_HISTONE_H3_K27_TRIMETHYLATION	0.0225176	0.417099	10.3516	0.00010436	0.00802685	1.42144	0.0225176	0.417099	10.3516	0.00010436	0.00802685	1.42144	0.0225176	0.417099	10.3516	0.00010436	0.00802685	1.42144	0.0225176	0.417099	10.3516	0.00010436	0.00802685	1.42144	0.0225176	0.417099	10.3516	0.00010436	0.00802685	1.42144	0.0225176	0.417099	10.3516	0.00010436	0.00802685	1.42144	0.0225176	0.417099	10.3516	0.00010436	0.00802685	1.42144	0.0225176	0.417099	10.3516	0.00010436	0.00802685	1.42144	0.0225176
GOBP_DEOXYRIBOSE_PHOSPHATE_CATABOLIC_PROCESS	-0.0222024	0.377272	-10.3479	0.000104546	0.00802685	1.41937	-0.0222024	0.377272	-10.3479	0.000104546	0.00802685	1.41937	-0.0222024	0.377272	-10.3479	0.000104546	0.00802685	1.41937	-0.0222024	0.377272	-10.3479	0.000104546	0.00802685	1.41937	-0.0222024	0.377272	-10.3479	0.000104546	0.00802685	1.41937	-0.0222024	0.377272	-10.3479	0.000104546	0.00802685	1.41937	-0.0222024	0.377272	-10.3479	0.000104546	0.00802685	1.41937	-0.0222024	0.377272	-10.3479	0.000104546	0.00802685	1.41937	-0.0222024
GOCC_DERLIN_1_RETROTRANSLOCATION_COMPLEX	0.016653	0.500886	10.3286	0.000105542	0.00807171	1.40837	0.016653	0.500886	10.3286	0.000105542	0.00807171	1.40837	0.016653	0.500886	10.3286	0.000105542	0.00807171	1.40837	0.016653	0.500886	10.3286	0.000105542	0.00807171	1.40837	0.016653	0.500886	10.3286	0.000105542	0.00807171	1.40837	0.016653	0.500886	10.3286	0.000105542	0.00807171	1.40837	0.016653	0.500886	10.3286	0.000105542	0.00807171	1.40837	0.016653	0.500886	10.3286	0.000105542	0.00807171	1.40837	0.016653
GOBP_UBIQUINONE_METABOLIC_PROCESS	-0.019974	0.434127	-10.3182	0.000106081	0.00807171	1.40247	-0.019974	0.434127	-10.3182	0.000106081	0.00807171	1.40247	-0.019974	0.434127	-10.3182	0.000106081	0.00807171	1.40247	-0.019974	0.434127	-10.3182	0.000106081	0.00807171	1.40247	-0.019974	0.434127	-10.3182	0.000106081	0.00807171	1.40247	-0.019974	0.434127	-10.3182	0.000106081	0.00807171	1.40247	-0.019974	0.434127	-10.3182	0.000106081	0.00807171	1.40247	-0.019974	0.434127	-10.3182	0.000106081	0.00807171	1.40247	-0.019974
GOCC_CILIARY_TRANSITION_FIBER	-0.0219025	0.407062	-10.3155	0.000106226	0.00807171	1.40088	-0.0219025	0.407062	-10.3155	0.000106226	0.00807171	1.40088	-0.0219025	0.407062	-10.3155	0.000106226	0.00807171	1.40088	-0.0219025	0.407062	-10.3155	0.000106226	0.00807171	1.40088	-0.0219025	0.407062	-10.3155	0.000106226	0.00807171	1.40088	-0.0219025	0.407062	-10.3155	0.000106226	0.00807171	1.40088	-0.0219025	0.407062	-10.3155	0.000106226	0.00807171	1.40088	-0.0219025	0.407062	-10.3155	0.000106226	0.00807171	1.40088	-0.0219025
RECHTIEN_PBMC_RVSV_ZEBOV_AGE_18_55YO_1DY_UP	0.0305474	0.454751	10.2841	0.00010788	0.0081693	1.38295	0.0305474	0.454751	10.2841	0.00010788	0.0081693	1.38295	0.0305474	0.454751	10.2841	0.00010788	0.0081693	1.38295	0.0305474	0.454751	10.2841	0.00010788	0.0081693	1.38295	0.0305474	0.454751	10.2841	0.00010788	0.0081693	1.38295	0.0305474	0.454751	10.2841	0.00010788	0.0081693	1.38295	0.0305474	0.454751	10.2841	0.00010788	0.0081693	1.38295	0.0305474	0.454751	10.2841	0.00010788	0.0081693	1.38295	0.0305474
GOBP_NEGATIVE_REGULATION_OF_MUSCLE_ORGAN_DEVELOPMENT	0.0197595	0.354425	10.2685	0.000108708	0.00817423	1.37407	0.0197595	0.354425	10.2685	0.000108708	0.00817423	1.37407	0.0197595	0.354425	10.2685	0.000108708	0.00817423	1.37407	0.0197595	0.354425	10.2685	0.000108708	0.00817423	1.37407	0.0197595	0.354425	10.2685	0.000108708	0.00817423	1.37407	0.0197595	0.354425	10.2685	0.000108708	0.00817423	1.37407	0.0197595	0.354425	10.2685	0.000108708	0.00817423	1.37407	0.0197595	0.354425	10.2685	0.000108708	0.00817423	1.37407	0.0197595
GOBP_DENSE_CORE_GRANULE_EXOCYTOSIS	-0.0195542	0.271048	-10.2613	0.000109096	0.00817423	1.36994	-0.0195542	0.271048	-10.2613	0.000109096	0.00817423	1.36994	-0.0195542	0.271048	-10.2613	0.000109096	0.00817423	1.36994	-0.0195542	0.271048	-10.2613	0.000109096	0.00817423	1.36994	-0.0195542	0.271048	-10.2613	0.000109096	0.00817423	1.36994	-0.0195542	0.271048	-10.2613	0.000109096	0.00817423	1.36994	-0.0195542	0.271048	-10.2613	0.000109096	0.00817423	1.36994	-0.0195542	0.271048	-10.2613	0.000109096	0.00817423	1.36994	-0.0195542
GOBP_REGULATION_OF_MYOSIN_LIGHT_CHAIN_PHOSPHATASE_ACTIVITY	0.0194471	0.337771	10.26	0.000109168	0.00817423	1.36917	0.0194471	0.337771	10.26	0.000109168	0.00817423	1.36917	0.0194471	0.337771	10.26	0.000109168	0.00817423	1.36917	0.0194471	0.337771	10.26	0.000109168	0.00817423	1.36917	0.0194471	0.337771	10.26	0.000109168	0.00817423	1.36917	0.0194471	0.337771	10.26	0.000109168	0.00817423	1.36917	0.0194471	0.337771	10.26	0.000109168	0.00817423	1.36917	0.0194471	0.337771	10.26	0.000109168	0.00817423	1.36917	0.0194471
REACTOME_OAS_ANTIVIRAL_RESPONSE	0.0349426	0.378922	10.2506	0.000109676	0.00817423	1.36379	0.0349426	0.378922	10.2506	0.000109676	0.00817423	1.36379	0.0349426	0.378922	10.2506	0.000109676	0.00817423	1.36379	0.0349426	0.378922	10.2506	0.000109676	0.00817423	1.36379	0.0349426	0.378922	10.2506	0.000109676	0.00817423	1.36379	0.0349426	0.378922	10.2506	0.000109676	0.00817423	1.36379	0.0349426	0.378922	10.2506	0.000109676	0.00817423	1.36379	0.0349426	0.378922	10.2506	0.000109676	0.00817423	1.36379	0.0349426
REACTOME_PHOSPHATE_BOND_HYDROLYSIS_BY_NUDT_PROTEINS	-0.0223393	0.424658	-10.2428	0.000110097	0.00817423	1.35934	-0.0223393	0.424658	-10.2428	0.000110097	0.00817423	1.35934	-0.0223393	0.424658	-10.2428	0.000110097	0.00817423	1.35934	-0.0223393	0.424658	-10.2428	0.000110097	0.00817423	1.35934	-0.0223393	0.424658	-10.2428	0.000110097	0.00817423	1.35934	-0.0223393	0.424658	-10.2428	0.000110097	0.00817423	1.35934	-0.0223393	0.424658	-10.2428	0.000110097	0.00817423	1.35934	-0.0223393	0.424658	-10.2428	0.000110097	0.00817423	1.35934	-0.0223393
GSE3982_MAC_VS_BASOPHIL_UP1	-0.0199041	0.611194	-10.2416	0.000110163	0.00817423	1.35865	-0.0199041	0.611194	-10.2416	0.000110163	0.00817423	1.35865	-0.0199041	0.611194	-10.2416	0.000110163	0.00817423	1.35865	-0.0199041	0.611194	-10.2416	0.000110163	0.00817423	1.35865	-0.0199041	0.611194	-10.2416	0.000110163	0.00817423	1.35865	-0.0199041	0.611194	-10.2416	0.000110163	0.00817423	1.35865	-0.0199041	0.611194	-10.2416	0.000110163	0.00817423	1.35865	-0.0199041	0.611194	-10.2416	0.000110163	0.00817423	1.35865	-0.0199041
GOCC_VESICLE_TETHERING_COMPLEX	-0.0153009	0.385223	-10.2334	0.000110615	0.00818036	1.35389	-0.0153009	0.385223	-10.2334	0.000110615	0.00818036	1.35389	-0.0153009	0.385223	-10.2334	0.000110615	0.00818036	1.35389	-0.0153009	0.385223	-10.2334	0.000110615	0.00818036	1.35389	-0.0153009	0.385223	-10.2334	0.000110615	0.00818036	1.35389	-0.0153009	0.385223	-10.2334	0.000110615	0.00818036	1.35389	-0.0153009	0.385223	-10.2334	0.000110615	0.00818036	1.35389	-0.0153009	0.385223	-10.2334	0.000110615	0.00818036	1.35389	-0.0153009
GOCC_TRANSCRIPTION_FACTOR_TFTC_COMPLEX	-0.0156936	0.454314	-10.2196	0.000111371	0.00820875	1.34599	-0.0156936	0.454314	-10.2196	0.000111371	0.00820875	1.34599	-0.0156936	0.454314	-10.2196	0.000111371	0.00820875	1.34599	-0.0156936	0.454314	-10.2196	0.000111371	0.00820875	1.34599	-0.0156936	0.454314	-10.2196	0.000111371	0.00820875	1.34599	-0.0156936	0.454314	-10.2196	0.000111371	0.00820875	1.34599	-0.0156936	0.454314	-10.2196	0.000111371	0.00820875	1.34599	-0.0156936	0.454314	-10.2196	0.000111371	0.00820875	1.34599	-0.0156936
GOCC_COPI_COATED_VESICLE	-0.0155303	0.46317	-10.2105	0.000111875	0.00821854	1.34074	-0.0155303	0.46317	-10.2105	0.000111875	0.00821854	1.34074	-0.0155303	0.46317	-10.2105	0.000111875	0.00821854	1.34074	-0.0155303	0.46317	-10.2105	0.000111875	0.00821854	1.34074	-0.0155303	0.46317	-10.2105	0.000111875	0.00821854	1.34074	-0.0155303	0.46317	-10.2105	0.000111875	0.00821854	1.34074	-0.0155303	0.46317	-10.2105	0.000111875	0.00821854	1.34074	-0.0155303	0.46317	-10.2105	0.000111875	0.00821854	1.34074	-0.0155303
GOBP_VITAMIN_D_BIOSYNTHETIC_PROCESS	0.0214059	0.251742	10.1872	0.000113177	0.00828669	1.32731	0.0214059	0.251742	10.1872	0.000113177	0.00828669	1.32731	0.0214059	0.251742	10.1872	0.000113177	0.00828669	1.32731	0.0214059	0.251742	10.1872	0.000113177	0.00828669	1.32731	0.0214059	0.251742	10.1872	0.000113177	0.00828669	1.32731	0.0214059	0.251742	10.1872	0.000113177	0.00828669	1.32731	0.0214059	0.251742	10.1872	0.000113177	0.00828669	1.32731	0.0214059	0.251742	10.1872	0.000113177	0.00828669	1.32731	0.0214059
GOMF_L_ASCORBIC_ACID_BINDING	-0.0171972	0.36955	-10.1574	0.000114869	0.00838281	1.31008	-0.0171972	0.36955	-10.1574	0.000114869	0.00838281	1.31008	-0.0171972	0.36955	-10.1574	0.000114869	0.00838281	1.31008	-0.0171972	0.36955	-10.1574	0.000114869	0.00838281	1.31008	-0.0171972	0.36955	-10.1574	0.000114869	0.00838281	1.31008	-0.0171972	0.36955	-10.1574	0.000114869	0.00838281	1.31008	-0.0171972	0.36955	-10.1574	0.000114869	0.00838281	1.31008	-0.0171972	0.36955	-10.1574	0.000114869	0.00838281	1.31008	-0.0171972
HALLMARK_MITOTIC_SPINDLE	-0.0146046	0.691065	-10.1474	0.000115443	0.00839695	1.3043	-0.0146046	0.691065	-10.1474	0.000115443	0.00839695	1.3043	-0.0146046	0.691065	-10.1474	0.000115443	0.00839695	1.3043	-0.0146046	0.691065	-10.1474	0.000115443	0.00839695	1.3043	-0.0146046	0.691065	-10.1474	0.000115443	0.00839695	1.3043	-0.0146046	0.691065	-10.1474	0.000115443	0.00839695	1.3043	-0.0146046	0.691065	-10.1474	0.000115443	0.00839695	1.3043	-0.0146046	0.691065	-10.1474	0.000115443	0.00839695	1.3043	-0.0146046
REACTOME_DISPLACEMENT_OF_DNA_GLYCOSYLASE_BY_APEX1	-0.016402	0.44284	-10.1402	0.000115857	0.00839942	1.30015	-0.016402	0.44284	-10.1402	0.000115857	0.00839942	1.30015	-0.016402	0.44284	-10.1402	0.000115857	0.00839942	1.30015	-0.016402	0.44284	-10.1402	0.000115857	0.00839942	1.30015	-0.016402	0.44284	-10.1402	0.000115857	0.00839942	1.30015	-0.016402	0.44284	-10.1402	0.000115857	0.00839942	1.30015	-0.016402	0.44284	-10.1402	0.000115857	0.00839942	1.30015	-0.016402	0.44284	-10.1402	0.000115857	0.00839942	1.30015	-0.016402
GOBP_CHOLINE_TRANSPORT	0.0232601	0.349764	10.129	0.000116509	0.0084191	1.29363	0.0232601	0.349764	10.129	0.000116509	0.0084191	1.29363	0.0232601	0.349764	10.129	0.000116509	0.0084191	1.29363	0.0232601	0.349764	10.129	0.000116509	0.0084191	1.29363	0.0232601	0.349764	10.129	0.000116509	0.0084191	1.29363	0.0232601	0.349764	10.129	0.000116509	0.0084191	1.29363	0.0232601	0.349764	10.129	0.000116509	0.0084191	1.29363	0.0232601	0.349764	10.129	0.000116509	0.0084191	1.29363	0.0232601
GOBP_RAS_PROTEIN_SIGNAL_TRANSDUCTION	-0.0169428	0.339847	-10.1148	0.00011734	0.00843247	1.28538	-0.0169428	0.339847	-10.1148	0.00011734	0.00843247	1.28538	-0.0169428	0.339847	-10.1148	0.00011734	0.00843247	1.28538	-0.0169428	0.339847	-10.1148	0.00011734	0.00843247	1.28538	-0.0169428	0.339847	-10.1148	0.00011734	0.00843247	1.28538	-0.0169428	0.339847	-10.1148	0.00011734	0.00843247	1.28538	-0.0169428	0.339847	-10.1148	0.00011734	0.00843247	1.28538	-0.0169428	0.339847	-10.1148	0.00011734	0.00843247	1.28538	-0.0169428
GOMF_FLAP_ENDONUCLEASE_ACTIVITY	-0.0210398	0.392674	-10.1128	0.000117457	0.00843247	1.28423	-0.0210398	0.392674	-10.1128	0.000117457	0.00843247	1.28423	-0.0210398	0.392674	-10.1128	0.000117457	0.00843247	1.28423	-0.0210398	0.392674	-10.1128	0.000117457	0.00843247	1.28423	-0.0210398	0.392674	-10.1128	0.000117457	0.00843247	1.28423	-0.0210398	0.392674	-10.1128	0.000117457	0.00843247	1.28423	-0.0210398	0.392674	-10.1128	0.000117457	0.00843247	1.28423	-0.0210398	0.392674	-10.1128	0.000117457	0.00843247	1.28423	-0.0210398
GSE18893_TCONV_VS_TREG_24H_TNF_STIM_UP1	-0.0170562	0.803567	-10.0971	0.000118385	0.00847165	1.27508	-0.0170562	0.803567	-10.0971	0.000118385	0.00847165	1.27508	-0.0170562	0.803567	-10.0971	0.000118385	0.00847165	1.27508	-0.0170562	0.803567	-10.0971	0.000118385	0.00847165	1.27508	-0.0170562	0.803567	-10.0971	0.000118385	0.00847165	1.27508	-0.0170562	0.803567	-10.0971	0.000118385	0.00847165	1.27508	-0.0170562	0.803567	-10.0971	0.000118385	0.00847165	1.27508	-0.0170562	0.803567	-10.0971	0.000118385	0.00847165	1.27508	-0.0170562
GOBP_WNT_SIGNALING_PATHWAY_INVOLVED_IN_MIDBRAIN_DOPAMINERGIC_NEURON_DIFFERENTIATION	0.0159933	0.360847	10.0796	0.000119426	0.00851857	1.26492	0.0159933	0.360847	10.0796	0.000119426	0.00851857	1.26492	0.0159933	0.360847	10.0796	0.000119426	0.00851857	1.26492	0.0159933	0.360847	10.0796	0.000119426	0.00851857	1.26492	0.0159933	0.360847	10.0796	0.000119426	0.00851857	1.26492	0.0159933	0.360847	10.0796	0.000119426	0.00851857	1.26492	0.0159933	0.360847	10.0796	0.000119426	0.00851857	1.26492	0.0159933	0.360847	10.0796	0.000119426	0.00851857	1.26492	0.0159933
REACTOME_FOXO_MEDIATED_TRANSCRIPTION_OF_CELL_DEATH_GENES	0.0205122	0.427814	10.0692	0.00012005	0.00852599	1.25887	0.0205122	0.427814	10.0692	0.00012005	0.00852599	1.25887	0.0205122	0.427814	10.0692	0.00012005	0.00852599	1.25887	0.0205122	0.427814	10.0692	0.00012005	0.00852599	1.25887	0.0205122	0.427814	10.0692	0.00012005	0.00852599	1.25887	0.0205122	0.427814	10.0692	0.00012005	0.00852599	1.25887	0.0205122	0.427814	10.0692	0.00012005	0.00852599	1.25887	0.0205122	0.427814	10.0692	0.00012005	0.00852599	1.25887	0.0205122
GOBP_CELLULAR_RESPONSE_TO_COLD	0.0217432	0.339576	10.0596	0.000120632	0.00852599	1.25326	0.0217432	0.339576	10.0596	0.000120632	0.00852599	1.25326	0.0217432	0.339576	10.0596	0.000120632	0.00852599	1.25326	0.0217432	0.339576	10.0596	0.000120632	0.00852599	1.25326	0.0217432	0.339576	10.0596	0.000120632	0.00852599	1.25326	0.0217432	0.339576	10.0596	0.000120632	0.00852599	1.25326	0.0217432	0.339576	10.0596	0.000120632	0.00852599	1.25326	0.0217432	0.339576	10.0596	0.000120632	0.00852599	1.25326	0.0217432
GOBP_GLANDULAR_EPITHELIAL_CELL_DEVELOPMENT	0.0184292	0.368789	10.053	0.000121034	0.00852599	1.24939	0.0184292	0.368789	10.053	0.000121034	0.00852599	1.24939	0.0184292	0.368789	10.053	0.000121034	0.00852599	1.24939	0.0184292	0.368789	10.053	0.000121034	0.00852599	1.24939	0.0184292	0.368789	10.053	0.000121034	0.00852599	1.24939	0.0184292	0.368789	10.053	0.000121034	0.00852599	1.24939	0.0184292	0.368789	10.053	0.000121034	0.00852599	1.24939	0.0184292	0.368789	10.053	0.000121034	0.00852599	1.24939	0.0184292
GOBP_MODULATION_BY_HOST_OF_VIRAL_GENOME_REPLICATION	0.0146989	0.363759	10.0517	0.000121113	0.00852599	1.24864	0.0146989	0.363759	10.0517	0.000121113	0.00852599	1.24864	0.0146989	0.363759	10.0517	0.000121113	0.00852599	1.24864	0.0146989	0.363759	10.0517	0.000121113	0.00852599	1.24864	0.0146989	0.363759	10.0517	0.000121113	0.00852599	1.24864	0.0146989	0.363759	10.0517	0.000121113	0.00852599	1.24864	0.0146989	0.363759	10.0517	0.000121113	0.00852599	1.24864	0.0146989	0.363759	10.0517	0.000121113	0.00852599	1.24864	0.0146989
GOBP_EPITHELIAL_CELL_PROLIFERATION_INVOLVED_IN_LUNG_MORPHOGENESIS	0.0214929	0.389184	10.046	0.000121458	0.00852599	1.24533	0.0214929	0.389184	10.046	0.000121458	0.00852599	1.24533	0.0214929	0.389184	10.046	0.000121458	0.00852599	1.24533	0.0214929	0.389184	10.046	0.000121458	0.00852599	1.24533	0.0214929	0.389184	10.046	0.000121458	0.00852599	1.24533	0.0214929	0.389184	10.046	0.000121458	0.00852599	1.24533	0.0214929	0.389184	10.046	0.000121458	0.00852599	1.24533	0.0214929	0.389184	10.046	0.000121458	0.00852599	1.24533	0.0214929
GOCC_GATOR2_COMPLEX	-0.0205639	0.426629	-10.0165	0.000123282	0.0086266	1.22803	-0.0205639	0.426629	-10.0165	0.000123282	0.0086266	1.22803	-0.0205639	0.426629	-10.0165	0.000123282	0.0086266	1.22803	-0.0205639	0.426629	-10.0165	0.000123282	0.0086266	1.22803	-0.0205639	0.426629	-10.0165	0.000123282	0.0086266	1.22803	-0.0205639	0.426629	-10.0165	0.000123282	0.0086266	1.22803	-0.0205639	0.426629	-10.0165	0.000123282	0.0086266	1.22803	-0.0205639	0.426629	-10.0165	0.000123282	0.0086266	1.22803	-0.0205639
GSE42021_CD24INT_VS_CD24LOW_TCONV_THYMUS_UP1	0.0229303	0.516438	9.99735	0.00012448	0.0086827	1.2168	0.0229303	0.516438	9.99735	0.00012448	0.0086827	1.2168	0.0229303	0.516438	9.99735	0.00012448	0.0086827	1.2168	0.0229303	0.516438	9.99735	0.00012448	0.0086827	1.2168	0.0229303	0.516438	9.99735	0.00012448	0.0086827	1.2168	0.0229303	0.516438	9.99735	0.00012448	0.0086827	1.2168	0.0229303	0.516438	9.99735	0.00012448	0.0086827	1.2168	0.0229303	0.516438	9.99735	0.00012448	0.0086827	1.2168	0.0229303
REACTOME_WNT_LIGAND_BIOGENESIS_AND_TRAFFICKING	0.0177533	0.311591	9.98527	0.000125243	0.0086827	1.2097	0.0177533	0.311591	9.98527	0.000125243	0.0086827	1.2097	0.0177533	0.311591	9.98527	0.000125243	0.0086827	1.2097	0.0177533	0.311591	9.98527	0.000125243	0.0086827	1.2097	0.0177533	0.311591	9.98527	0.000125243	0.0086827	1.2097	0.0177533	0.311591	9.98527	0.000125243	0.0086827	1.2097	0.0177533	0.311591	9.98527	0.000125243	0.0086827	1.2097	0.0177533	0.311591	9.98527	0.000125243	0.0086827	1.2097	0.0177533
GOBP_REGULATION_OF_NUCLEOTIDE_BINDING_OLIGOMERIZATION_DOMAIN_CONTAINING_2_SIGNALING_PATHWAY	0.0238252	0.351355	9.98497	0.000125262	0.0086827	1.20953	0.0238252	0.351355	9.98497	0.000125262	0.0086827	1.20953	0.0238252	0.351355	9.98497	0.000125262	0.0086827	1.20953	0.0238252	0.351355	9.98497	0.000125262	0.0086827	1.20953	0.0238252	0.351355	9.98497	0.000125262	0.0086827	1.20953	0.0238252	0.351355	9.98497	0.000125262	0.0086827	1.20953	0.0238252	0.351355	9.98497	0.000125262	0.0086827	1.20953	0.0238252	0.351355	9.98497	0.000125262	0.0086827	1.20953	0.0238252
GOBP_ATF6_MEDIATED_UNFOLDED_PROTEIN_RESPONSE	0.0145832	0.492573	9.9583	0.000126967	0.00877339	1.19383	0.0145832	0.492573	9.9583	0.000126967	0.00877339	1.19383	0.0145832	0.492573	9.9583	0.000126967	0.00877339	1.19383	0.0145832	0.492573	9.9583	0.000126967	0.00877339	1.19383	0.0145832	0.492573	9.9583	0.000126967	0.00877339	1.19383	0.0145832	0.492573	9.9583	0.000126967	0.00877339	1.19383	0.0145832	0.492573	9.9583	0.000126967	0.00877339	1.19383	0.0145832	0.492573	9.9583	0.000126967	0.00877339	1.19383	0.0145832
GOBP_REGULATION_OF_RAS_PROTEIN_SIGNAL_TRANSDUCTION	-0.0225706	0.310372	-9.93626	0.000128396	0.0088288	1.18082	-0.0225706	0.310372	-9.93626	0.000128396	0.0088288	1.18082	-0.0225706	0.310372	-9.93626	0.000128396	0.0088288	1.18082	-0.0225706	0.310372	-9.93626	0.000128396	0.0088288	1.18082	-0.0225706	0.310372	-9.93626	0.000128396	0.0088288	1.18082	-0.0225706	0.310372	-9.93626	0.000128396	0.0088288	1.18082	-0.0225706	0.310372	-9.93626	0.000128396	0.0088288	1.18082	-0.0225706	0.310372	-9.93626	0.000128396	0.0088288	1.18082	-0.0225706
GOBP_VESICLE_FUSION_WITH_ENDOPLASMIC_RETICULUM_GOLGI_INTERMEDIATE_COMPARTMENT_ERGIC_MEMBRANE	-0.0164123	0.423738	-9.93038	0.000128781	0.0088288	1.17735	-0.0164123	0.423738	-9.93038	0.000128781	0.0088288	1.17735	-0.0164123	0.423738	-9.93038	0.000128781	0.0088288	1.17735	-0.0164123	0.423738	-9.93038	0.000128781	0.0088288	1.17735	-0.0164123	0.423738	-9.93038	0.000128781	0.0088288	1.17735	-0.0164123	0.423738	-9.93038	0.000128781	0.0088288	1.17735	-0.0164123	0.423738	-9.93038	0.000128781	0.0088288	1.17735	-0.0164123	0.423738	-9.93038	0.000128781	0.0088288	1.17735	-0.0164123
GOMF_ATP_DEPENDENT_PROTEIN_BINDING	0.0150659	0.473647	9.92496	0.000129137	0.0088288	1.17415	0.0150659	0.473647	9.92496	0.000129137	0.0088288	1.17415	0.0150659	0.473647	9.92496	0.000129137	0.0088288	1.17415	0.0150659	0.473647	9.92496	0.000129137	0.0088288	1.17415	0.0150659	0.473647	9.92496	0.000129137	0.0088288	1.17415	0.0150659	0.473647	9.92496	0.000129137	0.0088288	1.17415	0.0150659	0.473647	9.92496	0.000129137	0.0088288	1.17415	0.0150659	0.473647	9.92496	0.000129137	0.0088288	1.17415	0.0150659
GOBP_SMAD_PROTEIN_COMPLEX_ASSEMBLY	0.0146627	0.444134	9.92049	0.000129431	0.0088288	1.17151	0.0146627	0.444134	9.92049	0.000129431	0.0088288	1.17151	0.0146627	0.444134	9.92049	0.000129431	0.0088288	1.17151	0.0146627	0.444134	9.92049	0.000129431	0.0088288	1.17151	0.0146627	0.444134	9.92049	0.000129431	0.0088288	1.17151	0.0146627	0.444134	9.92049	0.000129431	0.0088288	1.17151	0.0146627	0.444134	9.92049	0.000129431	0.0088288	1.17151	0.0146627	0.444134	9.92049	0.000129431	0.0088288	1.17151	0.0146627
REACTOME_SYNTHESIS_OF_PIPS_AT_THE_ER_MEMBRANE	-0.0186184	0.461746	-9.91543	0.000129765	0.0088288	1.16851	-0.0186184	0.461746	-9.91543	0.000129765	0.0088288	1.16851	-0.0186184	0.461746	-9.91543	0.000129765	0.0088288	1.16851	-0.0186184	0.461746	-9.91543	0.000129765	0.0088288	1.16851	-0.0186184	0.461746	-9.91543	0.000129765	0.0088288	1.16851	-0.0186184	0.461746	-9.91543	0.000129765	0.0088288	1.16851	-0.0186184	0.461746	-9.91543	0.000129765	0.0088288	1.16851	-0.0186184	0.461746	-9.91543	0.000129765	0.0088288	1.16851	-0.0186184
GOMF_SPHINGOSINE_1_PHOSPHATE_PHOSPHATASE_ACTIVITY	-0.0296394	0.279516	-9.88717	0.00013165	0.00891272	1.15176	-0.0296394	0.279516	-9.88717	0.00013165	0.00891272	1.15176	-0.0296394	0.279516	-9.88717	0.00013165	0.00891272	1.15176	-0.0296394	0.279516	-9.88717	0.00013165	0.00891272	1.15176	-0.0296394	0.279516	-9.88717	0.00013165	0.00891272	1.15176	-0.0296394	0.279516	-9.88717	0.00013165	0.00891272	1.15176	-0.0296394	0.279516	-9.88717	0.00013165	0.00891272	1.15176	-0.0296394	0.279516	-9.88717	0.00013165	0.00891272	1.15176	-0.0296394
GOBP_CELLULAR_RESPONSE_TO_CAMP	-0.0226428	0.261234	-9.8794	0.000132174	0.00891272	1.14715	-0.0226428	0.261234	-9.8794	0.000132174	0.00891272	1.14715	-0.0226428	0.261234	-9.8794	0.000132174	0.00891272	1.14715	-0.0226428	0.261234	-9.8794	0.000132174	0.00891272	1.14715	-0.0226428	0.261234	-9.8794	0.000132174	0.00891272	1.14715	-0.0226428	0.261234	-9.8794	0.000132174	0.00891272	1.14715	-0.0226428	0.261234	-9.8794	0.000132174	0.00891272	1.14715	-0.0226428	0.261234	-9.8794	0.000132174	0.00891272	1.14715	-0.0226428
GSE19772_CTRL_VS_HCMV_INF_MONOCYTES_DN1	-0.0196571	0.494761	-9.87195	0.000132678	0.00891272	1.14273	-0.0196571	0.494761	-9.87195	0.000132678	0.00891272	1.14273	-0.0196571	0.494761	-9.87195	0.000132678	0.00891272	1.14273	-0.0196571	0.494761	-9.87195	0.000132678	0.00891272	1.14273	-0.0196571	0.494761	-9.87195	0.000132678	0.00891272	1.14273	-0.0196571	0.494761	-9.87195	0.000132678	0.00891272	1.14273	-0.0196571	0.494761	-9.87195	0.000132678	0.00891272	1.14273	-0.0196571	0.494761	-9.87195	0.000132678	0.00891272	1.14273	-0.0196571
GOCC_BETA_CATENIN_TCF_COMPLEX	0.0169454	0.426942	9.86996	0.000132813	0.00891272	1.14154	0.0169454	0.426942	9.86996	0.000132813	0.00891272	1.14154	0.0169454	0.426942	9.86996	0.000132813	0.00891272	1.14154	0.0169454	0.426942	9.86996	0.000132813	0.00891272	1.14154	0.0169454	0.426942	9.86996	0.000132813	0.00891272	1.14154	0.0169454	0.426942	9.86996	0.000132813	0.00891272	1.14154	0.0169454	0.426942	9.86996	0.000132813	0.00891272	1.14154	0.0169454	0.426942	9.86996	0.000132813	0.00891272	1.14154	0.0169454
GOBP_PYRIMIDINE_DEOXYRIBONUCLEOTIDE_METABOLIC_PROCESS	-0.0202484	0.392577	-9.86053	0.000133456	0.00891272	1.13594	-0.0202484	0.392577	-9.86053	0.000133456	0.00891272	1.13594	-0.0202484	0.392577	-9.86053	0.000133456	0.00891272	1.13594	-0.0202484	0.392577	-9.86053	0.000133456	0.00891272	1.13594	-0.0202484	0.392577	-9.86053	0.000133456	0.00891272	1.13594	-0.0202484	0.392577	-9.86053	0.000133456	0.00891272	1.13594	-0.0202484	0.392577	-9.86053	0.000133456	0.00891272	1.13594	-0.0202484	0.392577	-9.86053	0.000133456	0.00891272	1.13594	-0.0202484
GOBP_PROTEIN_FOLDING_IN_ENDOPLASMIC_RETICULUM	0.014846	0.498574	9.85182	0.000134052	0.00891272	1.13076	0.014846	0.498574	9.85182	0.000134052	0.00891272	1.13076	0.014846	0.498574	9.85182	0.000134052	0.00891272	1.13076	0.014846	0.498574	9.85182	0.000134052	0.00891272	1.13076	0.014846	0.498574	9.85182	0.000134052	0.00891272	1.13076	0.014846	0.498574	9.85182	0.000134052	0.00891272	1.13076	0.014846	0.498574	9.85182	0.000134052	0.00891272	1.13076	0.014846	0.498574	9.85182	0.000134052	0.00891272	1.13076	0.014846
GOBP_APOPTOTIC_PROCESS_INVOLVED_IN_HEART_MORPHOGENESIS	0.0450235	0.342113	9.84546	0.000134491	0.00891272	1.12697	0.0450235	0.342113	9.84546	0.000134491	0.00891272	1.12697	0.0450235	0.342113	9.84546	0.000134491	0.00891272	1.12697	0.0450235	0.342113	9.84546	0.000134491	0.00891272	1.12697	0.0450235	0.342113	9.84546	0.000134491	0.00891272	1.12697	0.0450235	0.342113	9.84546	0.000134491	0.00891272	1.12697	0.0450235	0.342113	9.84546	0.000134491	0.00891272	1.12697	0.0450235	0.342113	9.84546	0.000134491	0.00891272	1.12697	0.0450235
GSE360_HIGH_VS_LOW_DOSE_B_MALAYI_MAC_UP	-0.0169435	0.442683	-9.84403	0.000134589	0.00891272	1.12612	-0.0169435	0.442683	-9.84403	0.000134589	0.00891272	1.12612	-0.0169435	0.442683	-9.84403	0.000134589	0.00891272	1.12612	-0.0169435	0.442683	-9.84403	0.000134589	0.00891272	1.12612	-0.0169435	0.442683	-9.84403	0.000134589	0.00891272	1.12612	-0.0169435	0.442683	-9.84403	0.000134589	0.00891272	1.12612	-0.0169435	0.442683	-9.84403	0.000134589	0.00891272	1.12612	-0.0169435	0.442683	-9.84403	0.000134589	0.00891272	1.12612	-0.0169435
GOBP_CONVERGENT_EXTENSION_INVOLVED_IN_ORGANOGENESIS	-0.0170521	0.375471	-9.8435	0.000134626	0.00891272	1.1258	-0.0170521	0.375471	-9.8435	0.000134626	0.00891272	1.1258	-0.0170521	0.375471	-9.8435	0.000134626	0.00891272	1.1258	-0.0170521	0.375471	-9.8435	0.000134626	0.00891272	1.1258	-0.0170521	0.375471	-9.8435	0.000134626	0.00891272	1.1258	-0.0170521	0.375471	-9.8435	0.000134626	0.00891272	1.1258	-0.0170521	0.375471	-9.8435	0.000134626	0.00891272	1.1258	-0.0170521	0.375471	-9.8435	0.000134626	0.00891272	1.1258	-0.0170521
GSE6092_B_BURGDOFERI_VS_B_BURGDORFERI_AND_IFNG_STIM_ENDOTHELIAL_CELL_DN1	0.0232311	0.622466	9.83153	0.000135455	0.00894087	1.11866	0.0232311	0.622466	9.83153	0.000135455	0.00894087	1.11866	0.0232311	0.622466	9.83153	0.000135455	0.00894087	1.11866	0.0232311	0.622466	9.83153	0.000135455	0.00894087	1.11866	0.0232311	0.622466	9.83153	0.000135455	0.00894087	1.11866	0.0232311	0.622466	9.83153	0.000135455	0.00894087	1.11866	0.0232311	0.622466	9.83153	0.000135455	0.00894087	1.11866	0.0232311	0.622466	9.83153	0.000135455	0.00894087	1.11866	0.0232311
GSE17974_1.5H_VS_72H_IL4_AND_ANTI_IL12_ACT_CD4_TCELL_DN1	-0.0261039	0.705823	-9.81922	0.000136314	0.00897079	1.11132	-0.0261039	0.705823	-9.81922	0.000136314	0.00897079	1.11132	-0.0261039	0.705823	-9.81922	0.000136314	0.00897079	1.11132	-0.0261039	0.705823	-9.81922	0.000136314	0.00897079	1.11132	-0.0261039	0.705823	-9.81922	0.000136314	0.00897079	1.11132	-0.0261039	0.705823	-9.81922	0.000136314	0.00897079	1.11132	-0.0261039	0.705823	-9.81922	0.000136314	0.00897079	1.11132	-0.0261039	0.705823	-9.81922	0.000136314	0.00897079	1.11132	-0.0261039
REACTOME_TRIF_MEDIATED_PROGRAMMED_CELL_DEATH	0.0200184	0.29788	9.81197	0.000136824	0.00897758	1.10699	0.0200184	0.29788	9.81197	0.000136824	0.00897758	1.10699	0.0200184	0.29788	9.81197	0.000136824	0.00897758	1.10699	0.0200184	0.29788	9.81197	0.000136824	0.00897758	1.10699	0.0200184	0.29788	9.81197	0.000136824	0.00897758	1.10699	0.0200184	0.29788	9.81197	0.000136824	0.00897758	1.10699	0.0200184	0.29788	9.81197	0.000136824	0.00897758	1.10699	0.0200184	0.29788	9.81197	0.000136824	0.00897758	1.10699	0.0200184
GOCC_HAUS_COMPLEX	-0.0193158	0.426336	-9.8042	0.000137372	0.00898691	1.10234	-0.0193158	0.426336	-9.8042	0.000137372	0.00898691	1.10234	-0.0193158	0.426336	-9.8042	0.000137372	0.00898691	1.10234	-0.0193158	0.426336	-9.8042	0.000137372	0.00898691	1.10234	-0.0193158	0.426336	-9.8042	0.000137372	0.00898691	1.10234	-0.0193158	0.426336	-9.8042	0.000137372	0.00898691	1.10234	-0.0193158	0.426336	-9.8042	0.000137372	0.00898691	1.10234	-0.0193158	0.426336	-9.8042	0.000137372	0.00898691	1.10234	-0.0193158
GOBP_PARAXIAL_MESODERM_FORMATION	0.0330807	0.357424	9.79813	0.000137802	0.00898845	1.09871	0.0330807	0.357424	9.79813	0.000137802	0.00898845	1.09871	0.0330807	0.357424	9.79813	0.000137802	0.00898845	1.09871	0.0330807	0.357424	9.79813	0.000137802	0.00898845	1.09871	0.0330807	0.357424	9.79813	0.000137802	0.00898845	1.09871	0.0330807	0.357424	9.79813	0.000137802	0.00898845	1.09871	0.0330807	0.357424	9.79813	0.000137802	0.00898845	1.09871	0.0330807	0.357424	9.79813	0.000137802	0.00898845	1.09871	0.0330807
GOBP_RESPONSE_TO_HEPARIN	0.0183212	0.165352	9.76799	0.000139961	0.00909489	1.08066	0.0183212	0.165352	9.76799	0.000139961	0.00909489	1.08066	0.0183212	0.165352	9.76799	0.000139961	0.00909489	1.08066	0.0183212	0.165352	9.76799	0.000139961	0.00909489	1.08066	0.0183212	0.165352	9.76799	0.000139961	0.00909489	1.08066	0.0183212	0.165352	9.76799	0.000139961	0.00909489	1.08066	0.0183212	0.165352	9.76799	0.000139961	0.00909489	1.08066	0.0183212	0.165352	9.76799	0.000139961	0.00909489	1.08066	0.0183212
REACTOME_RUNX3_REGULATES_BCL2L11_BIM_TRANSCRIPTION	0.0203566	0.467853	9.76391	0.000140257	0.00909489	1.0782	0.0203566	0.467853	9.76391	0.000140257	0.00909489	1.0782	0.0203566	0.467853	9.76391	0.000140257	0.00909489	1.0782	0.0203566	0.467853	9.76391	0.000140257	0.00909489	1.0782	0.0203566	0.467853	9.76391	0.000140257	0.00909489	1.0782	0.0203566	0.467853	9.76391	0.000140257	0.00909489	1.0782	0.0203566	0.467853	9.76391	0.000140257	0.00909489	1.0782	0.0203566	0.467853	9.76391	0.000140257	0.00909489	1.0782	0.0203566
GSE22342_CD11C_HIGH_VS_LOW_DECIDUAL_MACROPHAGES_DN1	-0.036129	0.316882	-9.75747	0.000140724	0.00909854	1.07434	-0.036129	0.316882	-9.75747	0.000140724	0.00909854	1.07434	-0.036129	0.316882	-9.75747	0.000140724	0.00909854	1.07434	-0.036129	0.316882	-9.75747	0.000140724	0.00909854	1.07434	-0.036129	0.316882	-9.75747	0.000140724	0.00909854	1.07434	-0.036129	0.316882	-9.75747	0.000140724	0.00909854	1.07434	-0.036129	0.316882	-9.75747	0.000140724	0.00909854	1.07434	-0.036129	0.316882	-9.75747	0.000140724	0.00909854	1.07434	-0.036129
GOBP_P_BODY_ASSEMBLY	-0.0159429	0.466422	-9.72925	0.000142795	0.0092055	1.05737	-0.0159429	0.466422	-9.72925	0.000142795	0.0092055	1.05737	-0.0159429	0.466422	-9.72925	0.000142795	0.0092055	1.05737	-0.0159429	0.466422	-9.72925	0.000142795	0.0092055	1.05737	-0.0159429	0.466422	-9.72925	0.000142795	0.0092055	1.05737	-0.0159429	0.466422	-9.72925	0.000142795	0.0092055	1.05737	-0.0159429	0.466422	-9.72925	0.000142795	0.0092055	1.05737	-0.0159429	0.466422	-9.72925	0.000142795	0.0092055	1.05737	-0.0159429
GOBP_POSITIVE_REGULATION_OF_MITOPHAGY_IN_RESPONSE_TO_MITOCHONDRIAL_DEPOLARIZATION	-0.0166283	0.485956	-9.71514	0.000143844	0.00924617	1.04886	-0.0166283	0.485956	-9.71514	0.000143844	0.00924617	1.04886	-0.0166283	0.485956	-9.71514	0.000143844	0.00924617	1.04886	-0.0166283	0.485956	-9.71514	0.000143844	0.00924617	1.04886	-0.0166283	0.485956	-9.71514	0.000143844	0.00924617	1.04886	-0.0166283	0.485956	-9.71514	0.000143844	0.00924617	1.04886	-0.0166283	0.485956	-9.71514	0.000143844	0.00924617	1.04886	-0.0166283	0.485956	-9.71514	0.000143844	0.00924617	1.04886	-0.0166283
GSE24026_PD1_LIGATION_VS_CTRL_IN_ACT_TCELL_LINE_DN1	-0.016718	0.761057	-9.70448	0.000144643	0.00927056	1.04243	-0.016718	0.761057	-9.70448	0.000144643	0.00927056	1.04243	-0.016718	0.761057	-9.70448	0.000144643	0.00927056	1.04243	-0.016718	0.761057	-9.70448	0.000144643	0.00927056	1.04243	-0.016718	0.761057	-9.70448	0.000144643	0.00927056	1.04243	-0.016718	0.761057	-9.70448	0.000144643	0.00927056	1.04243	-0.016718	0.761057	-9.70448	0.000144643	0.00927056	1.04243	-0.016718	0.761057	-9.70448	0.000144643	0.00927056	1.04243	-0.016718
GSE17721_CTRL_VS_POLYIC_8H_BMDC_UP1	-0.0180527	0.713158	-9.69584	0.000145294	0.00928537	1.03722	-0.0180527	0.713158	-9.69584	0.000145294	0.00928537	1.03722	-0.0180527	0.713158	-9.69584	0.000145294	0.00928537	1.03722	-0.0180527	0.713158	-9.69584	0.000145294	0.00928537	1.03722	-0.0180527	0.713158	-9.69584	0.000145294	0.00928537	1.03722	-0.0180527	0.713158	-9.69584	0.000145294	0.00928537	1.03722	-0.0180527	0.713158	-9.69584	0.000145294	0.00928537	1.03722	-0.0180527	0.713158	-9.69584	0.000145294	0.00928537	1.03722	-0.0180527
GOBP_POSITIVE_REGULATION_OF_PROTEIN_DEUBIQUITINATION	0.0210609	0.471915	9.68243	0.000146311	0.00930052	1.02911	0.0210609	0.471915	9.68243	0.000146311	0.00930052	1.02911	0.0210609	0.471915	9.68243	0.000146311	0.00930052	1.02911	0.0210609	0.471915	9.68243	0.000146311	0.00930052	1.02911	0.0210609	0.471915	9.68243	0.000146311	0.00930052	1.02911	0.0210609	0.471915	9.68243	0.000146311	0.00930052	1.02911	0.0210609	0.471915	9.68243	0.000146311	0.00930052	1.02911	0.0210609	0.471915	9.68243	0.000146311	0.00930052	1.02911	0.0210609
GOMF_VOLTAGE_GATED_CATION_CHANNEL_ACTIVITY	-0.0294962	0.0816397	-9.67814	0.000146639	0.00930052	1.02651	-0.0294962	0.0816397	-9.67814	0.000146639	0.00930052	1.02651	-0.0294962	0.0816397	-9.67814	0.000146639	0.00930052	1.02651	-0.0294962	0.0816397	-9.67814	0.000146639	0.00930052	1.02651	-0.0294962	0.0816397	-9.67814	0.000146639	0.00930052	1.02651	-0.0294962	0.0816397	-9.67814	0.000146639	0.00930052	1.02651	-0.0294962	0.0816397	-9.67814	0.000146639	0.00930052	1.02651	-0.0294962	0.0816397	-9.67814	0.000146639	0.00930052	1.02651	-0.0294962
GOBP_ENDOTHELIAL_CELL_FATE_COMMITMENT	0.0212082	0.445532	9.67157	0.000147142	0.00930052	1.02253	0.0212082	0.445532	9.67157	0.000147142	0.00930052	1.02253	0.0212082	0.445532	9.67157	0.000147142	0.00930052	1.02253	0.0212082	0.445532	9.67157	0.000147142	0.00930052	1.02253	0.0212082	0.445532	9.67157	0.000147142	0.00930052	1.02253	0.0212082	0.445532	9.67157	0.000147142	0.00930052	1.02253	0.0212082	0.445532	9.67157	0.000147142	0.00930052	1.02253	0.0212082	0.445532	9.67157	0.000147142	0.00930052	1.02253	0.0212082
GOCC_TRICARBOXYLIC_ACID_CYCLE_ENZYME_COMPLEX	-0.0161977	0.433349	-9.66821	0.0001474	0.00930052	1.0205	-0.0161977	0.433349	-9.66821	0.0001474	0.00930052	1.0205	-0.0161977	0.433349	-9.66821	0.0001474	0.00930052	1.0205	-0.0161977	0.433349	-9.66821	0.0001474	0.00930052	1.0205	-0.0161977	0.433349	-9.66821	0.0001474	0.00930052	1.0205	-0.0161977	0.433349	-9.66821	0.0001474	0.00930052	1.0205	-0.0161977	0.433349	-9.66821	0.0001474	0.00930052	1.0205	-0.0161977	0.433349	-9.66821	0.0001474	0.00930052	1.0205	-0.0161977
GOMF_CALCIUM_DEPENDENT_PROTEIN_SERINE_THREONINE_PHOSPHATASE_ACTIVITY	-0.0166277	0.444958	-9.66516	0.000147634	0.00930052	1.01865	-0.0166277	0.444958	-9.66516	0.000147634	0.00930052	1.01865	-0.0166277	0.444958	-9.66516	0.000147634	0.00930052	1.01865	-0.0166277	0.444958	-9.66516	0.000147634	0.00930052	1.01865	-0.0166277	0.444958	-9.66516	0.000147634	0.00930052	1.01865	-0.0166277	0.444958	-9.66516	0.000147634	0.00930052	1.01865	-0.0166277	0.444958	-9.66516	0.000147634	0.00930052	1.01865	-0.0166277	0.444958	-9.66516	0.000147634	0.00930052	1.01865	-0.0166277
GSE21927_SPLEEN_VS_BONE_MARROW_MONOCYTE_BALBC_UP1	-0.0227777	0.631742	-9.65193	0.000148657	0.00933837	1.01063	-0.0227777	0.631742	-9.65193	0.000148657	0.00933837	1.01063	-0.0227777	0.631742	-9.65193	0.000148657	0.00933837	1.01063	-0.0227777	0.631742	-9.65193	0.000148657	0.00933837	1.01063	-0.0227777	0.631742	-9.65193	0.000148657	0.00933837	1.01063	-0.0227777	0.631742	-9.65193	0.000148657	0.00933837	1.01063	-0.0227777	0.631742	-9.65193	0.000148657	0.00933837	1.01063	-0.0227777	0.631742	-9.65193	0.000148657	0.00933837	1.01063	-0.0227777
GOMF_LIGAND_GATED_SODIUM_CHANNEL_ACTIVITY	-0.0438203	0.167357	-9.64316	0.000149339	0.00934431	1.00531	-0.0438203	0.167357	-9.64316	0.000149339	0.00934431	1.00531	-0.0438203	0.167357	-9.64316	0.000149339	0.00934431	1.00531	-0.0438203	0.167357	-9.64316	0.000149339	0.00934431	1.00531	-0.0438203	0.167357	-9.64316	0.000149339	0.00934431	1.00531	-0.0438203	0.167357	-9.64316	0.000149339	0.00934431	1.00531	-0.0438203	0.167357	-9.64316	0.000149339	0.00934431	1.00531	-0.0438203	0.167357	-9.64316	0.000149339	0.00934431	1.00531	-0.0438203
GOBP_CELL_PROLIFERATION_IN_FOREBRAIN	0.017343	0.348141	9.63868	0.00014969	0.00934431	1.00259	0.017343	0.348141	9.63868	0.00014969	0.00934431	1.00259	0.017343	0.348141	9.63868	0.00014969	0.00934431	1.00259	0.017343	0.348141	9.63868	0.00014969	0.00934431	1.00259	0.017343	0.348141	9.63868	0.00014969	0.00934431	1.00259	0.017343	0.348141	9.63868	0.00014969	0.00934431	1.00259	0.017343	0.348141	9.63868	0.00014969	0.00934431	1.00259	0.017343	0.348141	9.63868	0.00014969	0.00934431	1.00259	0.017343
GOMF_PASSIVE_TRANSMEMBRANE_TRANSPORTER_ACTIVITY	-0.0158144	0.114035	-9.62937	0.00015042	0.00934431	0.99693	-0.0158144	0.114035	-9.62937	0.00015042	0.00934431	0.99693	-0.0158144	0.114035	-9.62937	0.00015042	0.00934431	0.99693	-0.0158144	0.114035	-9.62937	0.00015042	0.00934431	0.99693	-0.0158144	0.114035	-9.62937	0.00015042	0.00934431	0.99693	-0.0158144	0.114035	-9.62937	0.00015042	0.00934431	0.99693	-0.0158144	0.114035	-9.62937	0.00015042	0.00934431	0.99693	-0.0158144	0.114035	-9.62937	0.00015042	0.00934431	0.99693	-0.0158144
GOBP_PORPHYRIN_CONTAINING_COMPOUND_METABOLIC_PROCESS	-0.0156986	0.381281	-9.62909	0.000150442	0.00934431	0.996762	-0.0156986	0.381281	-9.62909	0.000150442	0.00934431	0.996762	-0.0156986	0.381281	-9.62909	0.000150442	0.00934431	0.996762	-0.0156986	0.381281	-9.62909	0.000150442	0.00934431	0.996762	-0.0156986	0.381281	-9.62909	0.000150442	0.00934431	0.996762	-0.0156986	0.381281	-9.62909	0.000150442	0.00934431	0.996762	-0.0156986	0.381281	-9.62909	0.000150442	0.00934431	0.996762	-0.0156986	0.381281	-9.62909	0.000150442	0.00934431	0.996762	-0.0156986
GOMF_ION_GATED_CHANNEL_ACTIVITY	-0.0479835	0.088805	-9.62086	0.000151092	0.00934586	0.991752	-0.0479835	0.088805	-9.62086	0.000151092	0.00934586	0.991752	-0.0479835	0.088805	-9.62086	0.000151092	0.00934586	0.991752	-0.0479835	0.088805	-9.62086	0.000151092	0.00934586	0.991752	-0.0479835	0.088805	-9.62086	0.000151092	0.00934586	0.991752	-0.0479835	0.088805	-9.62086	0.000151092	0.00934586	0.991752	-0.0479835	0.088805	-9.62086	0.000151092	0.00934586	0.991752	-0.0479835	0.088805	-9.62086	0.000151092	0.00934586	0.991752	-0.0479835
GOBP_NEGATIVE_REGULATION_OF_MESENCHYMAL_CELL_PROLIFERATION	0.029038	0.354186	9.61808	0.000151312	0.00934586	0.99006	0.029038	0.354186	9.61808	0.000151312	0.00934586	0.99006	0.029038	0.354186	9.61808	0.000151312	0.00934586	0.99006	0.029038	0.354186	9.61808	0.000151312	0.00934586	0.99006	0.029038	0.354186	9.61808	0.000151312	0.00934586	0.99006	0.029038	0.354186	9.61808	0.000151312	0.00934586	0.99006	0.029038	0.354186	9.61808	0.000151312	0.00934586	0.99006	0.029038	0.354186	9.61808	0.000151312	0.00934586	0.99006	0.029038
GOMF_SNAP_RECEPTOR_ACTIVITY	-0.0159017	0.411833	-9.61018	0.000151939	0.00935845	0.985255	-0.0159017	0.411833	-9.61018	0.000151939	0.00935845	0.985255	-0.0159017	0.411833	-9.61018	0.000151939	0.00935845	0.985255	-0.0159017	0.411833	-9.61018	0.000151939	0.00935845	0.985255	-0.0159017	0.411833	-9.61018	0.000151939	0.00935845	0.985255	-0.0159017	0.411833	-9.61018	0.000151939	0.00935845	0.985255	-0.0159017	0.411833	-9.61018	0.000151939	0.00935845	0.985255	-0.0159017	0.411833	-9.61018	0.000151939	0.00935845	0.985255	-0.0159017
GOMF_NUCLEOSIDE_DIPHOSPHATASE_ACTIVITY	0.0716701	0.293646	9.59454	0.000153191	0.00940006	0.975719	0.0716701	0.293646	9.59454	0.000153191	0.00940006	0.975719	0.0716701	0.293646	9.59454	0.000153191	0.00940006	0.975719	0.0716701	0.293646	9.59454	0.000153191	0.00940006	0.975719	0.0716701	0.293646	9.59454	0.000153191	0.00940006	0.975719	0.0716701	0.293646	9.59454	0.000153191	0.00940006	0.975719	0.0716701	0.293646	9.59454	0.000153191	0.00940006	0.975719	0.0716701	0.293646	9.59454	0.000153191	0.00940006	0.975719	0.0716701
GOBP_DEADENYLATION_DEPENDENT_DECAPPING_OF_NUCLEAR_TRANSCRIBED_MRNA	-0.0245077	0.432761	-9.59114	0.000153465	0.00940006	0.973645	-0.0245077	0.432761	-9.59114	0.000153465	0.00940006	0.973645	-0.0245077	0.432761	-9.59114	0.000153465	0.00940006	0.973645	-0.0245077	0.432761	-9.59114	0.000153465	0.00940006	0.973645	-0.0245077	0.432761	-9.59114	0.000153465	0.00940006	0.973645	-0.0245077	0.432761	-9.59114	0.000153465	0.00940006	0.973645	-0.0245077	0.432761	-9.59114	0.000153465	0.00940006	0.973645	-0.0245077	0.432761	-9.59114	0.000153465	0.00940006	0.973645	-0.0245077
GOMF_VOLTAGE_GATED_ION_CHANNEL_ACTIVITY	-0.0231269	0.112394	-9.57958	0.000154401	0.00943123	0.966584	-0.0231269	0.112394	-9.57958	0.000154401	0.00943123	0.966584	-0.0231269	0.112394	-9.57958	0.000154401	0.00943123	0.966584	-0.0231269	0.112394	-9.57958	0.000154401	0.00943123	0.966584	-0.0231269	0.112394	-9.57958	0.000154401	0.00943123	0.966584	-0.0231269	0.112394	-9.57958	0.000154401	0.00943123	0.966584	-0.0231269	0.112394	-9.57958	0.000154401	0.00943123	0.966584	-0.0231269	0.112394	-9.57958	0.000154401	0.00943123	0.966584	-0.0231269
GOBP_POSITIVE_REGULATION_OF_KIDNEY_DEVELOPMENT	0.0279152	0.36567	9.56699	0.000155427	0.00943954	0.958888	0.0279152	0.36567	9.56699	0.000155427	0.00943954	0.958888	0.0279152	0.36567	9.56699	0.000155427	0.00943954	0.958888	0.0279152	0.36567	9.56699	0.000155427	0.00943954	0.958888	0.0279152	0.36567	9.56699	0.000155427	0.00943954	0.958888	0.0279152	0.36567	9.56699	0.000155427	0.00943954	0.958888	0.0279152	0.36567	9.56699	0.000155427	0.00943954	0.958888	0.0279152	0.36567	9.56699	0.000155427	0.00943954	0.958888	0.0279152
GOBP_DNA_DEALKYLATION_INVOLVED_IN_DNA_REPAIR	-0.014512	0.461339	-9.56511	0.00015558	0.00943954	0.957741	-0.014512	0.461339	-9.56511	0.00015558	0.00943954	0.957741	-0.014512	0.461339	-9.56511	0.00015558	0.00943954	0.957741	-0.014512	0.461339	-9.56511	0.00015558	0.00943954	0.957741	-0.014512	0.461339	-9.56511	0.00015558	0.00943954	0.957741	-0.014512	0.461339	-9.56511	0.00015558	0.00943954	0.957741	-0.014512	0.461339	-9.56511	0.00015558	0.00943954	0.957741	-0.014512	0.461339	-9.56511	0.00015558	0.00943954	0.957741	-0.014512
GOCC_OXOGLUTARATE_DEHYDROGENASE_COMPLEX	-0.0203799	0.4458	-9.56222	0.000155817	0.00943954	0.955972	-0.0203799	0.4458	-9.56222	0.000155817	0.00943954	0.955972	-0.0203799	0.4458	-9.56222	0.000155817	0.00943954	0.955972	-0.0203799	0.4458	-9.56222	0.000155817	0.00943954	0.955972	-0.0203799	0.4458	-9.56222	0.000155817	0.00943954	0.955972	-0.0203799	0.4458	-9.56222	0.000155817	0.00943954	0.955972	-0.0203799	0.4458	-9.56222	0.000155817	0.00943954	0.955972	-0.0203799	0.4458	-9.56222	0.000155817	0.00943954	0.955972	-0.0203799
GSE2770_TGFB_AND_IL4_VS_IL4_TREATED_ACT_CD4_TCELL_6H_UP1	-0.025142	0.677617	-9.54569	0.00015718	0.00948275	0.945849	-0.025142	0.677617	-9.54569	0.00015718	0.00948275	0.945849	-0.025142	0.677617	-9.54569	0.00015718	0.00948275	0.945849	-0.025142	0.677617	-9.54569	0.00015718	0.00948275	0.945849	-0.025142	0.677617	-9.54569	0.00015718	0.00948275	0.945849	-0.025142	0.677617	-9.54569	0.00015718	0.00948275	0.945849	-0.025142	0.677617	-9.54569	0.00015718	0.00948275	0.945849	-0.025142	0.677617	-9.54569	0.00015718	0.00948275	0.945849	-0.025142
GOMF_JUN_KINASE_BINDING	-0.0141581	0.457679	-9.53821	0.000157802	0.00948275	0.941262	-0.0141581	0.457679	-9.53821	0.000157802	0.00948275	0.941262	-0.0141581	0.457679	-9.53821	0.000157802	0.00948275	0.941262	-0.0141581	0.457679	-9.53821	0.000157802	0.00948275	0.941262	-0.0141581	0.457679	-9.53821	0.000157802	0.00948275	0.941262	-0.0141581	0.457679	-9.53821	0.000157802	0.00948275	0.941262	-0.0141581	0.457679	-9.53821	0.000157802	0.00948275	0.941262	-0.0141581	0.457679	-9.53821	0.000157802	0.00948275	0.941262	-0.0141581
GOBP_TRACHEA_MORPHOGENESIS	0.0285549	0.382025	9.53545	0.000158032	0.00948275	0.939571	0.0285549	0.382025	9.53545	0.000158032	0.00948275	0.939571	0.0285549	0.382025	9.53545	0.000158032	0.00948275	0.939571	0.0285549	0.382025	9.53545	0.000158032	0.00948275	0.939571	0.0285549	0.382025	9.53545	0.000158032	0.00948275	0.939571	0.0285549	0.382025	9.53545	0.000158032	0.00948275	0.939571	0.0285549	0.382025	9.53545	0.000158032	0.00948275	0.939571	0.0285549	0.382025	9.53545	0.000158032	0.00948275	0.939571	0.0285549
GOBP_CELLULAR_RESPONSE_TO_HEPARIN	0.0256664	0.201459	9.53289	0.000158246	0.00948275	0.938	0.0256664	0.201459	9.53289	0.000158246	0.00948275	0.938	0.0256664	0.201459	9.53289	0.000158246	0.00948275	0.938	0.0256664	0.201459	9.53289	0.000158246	0.00948275	0.938	0.0256664	0.201459	9.53289	0.000158246	0.00948275	0.938	0.0256664	0.201459	9.53289	0.000158246	0.00948275	0.938	0.0256664	0.201459	9.53289	0.000158246	0.00948275	0.938	0.0256664	0.201459	9.53289	0.000158246	0.00948275	0.938	0.0256664
GOBP_REGULATION_OF_RETROGRADE_PROTEIN_TRANSPORT_ER_TO_CYTOSOL	0.0146313	0.449745	9.52622	0.000158805	0.00948979	0.933904	0.0146313	0.449745	9.52622	0.000158805	0.00948979	0.933904	0.0146313	0.449745	9.52622	0.000158805	0.00948979	0.933904	0.0146313	0.449745	9.52622	0.000158805	0.00948979	0.933904	0.0146313	0.449745	9.52622	0.000158805	0.00948979	0.933904	0.0146313	0.449745	9.52622	0.000158805	0.00948979	0.933904	0.0146313	0.449745	9.52622	0.000158805	0.00948979	0.933904	0.0146313	0.449745	9.52622	0.000158805	0.00948979	0.933904	0.0146313
GOBP_CELLULAR_ANION_HOMEOSTASIS	0.0343064	0.212328	9.50969	0.000160199	0.00948979	0.923747	0.0343064	0.212328	9.50969	0.000160199	0.00948979	0.923747	0.0343064	0.212328	9.50969	0.000160199	0.00948979	0.923747	0.0343064	0.212328	9.50969	0.000160199	0.00948979	0.923747	0.0343064	0.212328	9.50969	0.000160199	0.00948979	0.923747	0.0343064	0.212328	9.50969	0.000160199	0.00948979	0.923747	0.0343064	0.212328	9.50969	0.000160199	0.00948979	0.923747	0.0343064	0.212328	9.50969	0.000160199	0.00948979	0.923747	0.0343064
GSE3920_UNTREATED_VS_IFNA_TREATED_FIBROBLAST_UP1	0.0192511	0.606951	9.50856	0.000160295	0.00948979	0.923051	0.0192511	0.606951	9.50856	0.000160295	0.00948979	0.923051	0.0192511	0.606951	9.50856	0.000160295	0.00948979	0.923051	0.0192511	0.606951	9.50856	0.000160295	0.00948979	0.923051	0.0192511	0.606951	9.50856	0.000160295	0.00948979	0.923051	0.0192511	0.606951	9.50856	0.000160295	0.00948979	0.923051	0.0192511	0.606951	9.50856	0.000160295	0.00948979	0.923051	0.0192511	0.606951	9.50856	0.000160295	0.00948979	0.923051	0.0192511
GOMF_RNA_POLYMERASE_III_TRANSCRIPTION_REGULATORY_REGION_SEQUENCE_SPECIFIC_DNA_BINDING	-0.0138303	0.432342	-9.50375	0.000160703	0.00948979	0.920095	-0.0138303	0.432342	-9.50375	0.000160703	0.00948979	0.920095	-0.0138303	0.432342	-9.50375	0.000160703	0.00948979	0.920095	-0.0138303	0.432342	-9.50375	0.000160703	0.00948979	0.920095	-0.0138303	0.432342	-9.50375	0.000160703	0.00948979	0.920095	-0.0138303	0.432342	-9.50375	0.000160703	0.00948979	0.920095	-0.0138303	0.432342	-9.50375	0.000160703	0.00948979	0.920095	-0.0138303	0.432342	-9.50375	0.000160703	0.00948979	0.920095	-0.0138303
GOBP_NEGATIVE_REGULATION_OF_CYTOPLASMIC_TRANSLATION	0.0168101	0.423712	9.50229	0.000160827	0.00948979	0.919196	0.0168101	0.423712	9.50229	0.000160827	0.00948979	0.919196	0.0168101	0.423712	9.50229	0.000160827	0.00948979	0.919196	0.0168101	0.423712	9.50229	0.000160827	0.00948979	0.919196	0.0168101	0.423712	9.50229	0.000160827	0.00948979	0.919196	0.0168101	0.423712	9.50229	0.000160827	0.00948979	0.919196	0.0168101	0.423712	9.50229	0.000160827	0.00948979	0.919196	0.0168101	0.423712	9.50229	0.000160827	0.00948979	0.919196	0.0168101
GSE11961_FOLLICULAR_BCELL_VS_MEMORY_BCELL_DAY40_UP	-0.0199977	0.391909	-9.50096	0.000160941	0.00948979	0.918374	-0.0199977	0.391909	-9.50096	0.000160941	0.00948979	0.918374	-0.0199977	0.391909	-9.50096	0.000160941	0.00948979	0.918374	-0.0199977	0.391909	-9.50096	0.000160941	0.00948979	0.918374	-0.0199977	0.391909	-9.50096	0.000160941	0.00948979	0.918374	-0.0199977	0.391909	-9.50096	0.000160941	0.00948979	0.918374	-0.0199977	0.391909	-9.50096	0.000160941	0.00948979	0.918374	-0.0199977	0.391909	-9.50096	0.000160941	0.00948979	0.918374	-0.0199977
GOBP_POSITIVE_REGULATION_OF_RESPONSE_TO_REACTIVE_OXYGEN_SPECIES	-0.0218202	0.247654	-9.49596	0.000161368	0.00948979	0.915298	-0.0218202	0.247654	-9.49596	0.000161368	0.00948979	0.915298	-0.0218202	0.247654	-9.49596	0.000161368	0.00948979	0.915298	-0.0218202	0.247654	-9.49596	0.000161368	0.00948979	0.915298	-0.0218202	0.247654	-9.49596	0.000161368	0.00948979	0.915298	-0.0218202	0.247654	-9.49596	0.000161368	0.00948979	0.915298	-0.0218202	0.247654	-9.49596	0.000161368	0.00948979	0.915298	-0.0218202	0.247654	-9.49596	0.000161368	0.00948979	0.915298	-0.0218202
GOBP_NEGATIVE_REGULATION_OF_SMAD_PROTEIN_COMPLEX_ASSEMBLY	0.0192236	0.362322	9.48103	0.000162651	0.00953989	0.906093	0.0192236	0.362322	9.48103	0.000162651	0.00953989	0.906093	0.0192236	0.362322	9.48103	0.000162651	0.00953989	0.906093	0.0192236	0.362322	9.48103	0.000162651	0.00953989	0.906093	0.0192236	0.362322	9.48103	0.000162651	0.00953989	0.906093	0.0192236	0.362322	9.48103	0.000162651	0.00953989	0.906093	0.0192236	0.362322	9.48103	0.000162651	0.00953989	0.906093	0.0192236	0.362322	9.48103	0.000162651	0.00953989	0.906093	0.0192236
GSE21678_WT_VS_FOXO1_FOXO3_KO_TREG_UP1	0.0256753	0.619503	9.47409	0.000163251	0.00954978	0.901811	0.0256753	0.619503	9.47409	0.000163251	0.00954978	0.901811	0.0256753	0.619503	9.47409	0.000163251	0.00954978	0.901811	0.0256753	0.619503	9.47409	0.000163251	0.00954978	0.901811	0.0256753	0.619503	9.47409	0.000163251	0.00954978	0.901811	0.0256753	0.619503	9.47409	0.000163251	0.00954978	0.901811	0.0256753	0.619503	9.47409	0.000163251	0.00954978	0.901811	0.0256753	0.619503	9.47409	0.000163251	0.00954978	0.901811	0.0256753
HALLMARK_ANDROGEN_RESPONSE	0.0164233	0.633216	9.46307	0.000164209	0.00958047	0.895012	0.0164233	0.633216	9.46307	0.000164209	0.00958047	0.895012	0.0164233	0.633216	9.46307	0.000164209	0.00958047	0.895012	0.0164233	0.633216	9.46307	0.000164209	0.00958047	0.895012	0.0164233	0.633216	9.46307	0.000164209	0.00958047	0.895012	0.0164233	0.633216	9.46307	0.000164209	0.00958047	0.895012	0.0164233	0.633216	9.46307	0.000164209	0.00958047	0.895012	0.0164233	0.633216	9.46307	0.000164209	0.00958047	0.895012	0.0164233
GOBP_ENDOPLASMIC_RETICULUM_MANNOSE_TRIMMING	0.0154555	0.468387	9.44514	0.000165784	0.00964686	0.883924	0.0154555	0.468387	9.44514	0.000165784	0.00964686	0.883924	0.0154555	0.468387	9.44514	0.000165784	0.00964686	0.883924	0.0154555	0.468387	9.44514	0.000165784	0.00964686	0.883924	0.0154555	0.468387	9.44514	0.000165784	0.00964686	0.883924	0.0154555	0.468387	9.44514	0.000165784	0.00964686	0.883924	0.0154555	0.468387	9.44514	0.000165784	0.00964686	0.883924	0.0154555	0.468387	9.44514	0.000165784	0.00964686	0.883924	0.0154555
GOBP_REGULATION_OF_CD8_POSITIVE_ALPHA_BETA_T_CELL_DIFFERENTIATION	0.0258558	0.254311	9.43747	0.000166462	0.00966092	0.879177	0.0258558	0.254311	9.43747	0.000166462	0.00966092	0.879177	0.0258558	0.254311	9.43747	0.000166462	0.00966092	0.879177	0.0258558	0.254311	9.43747	0.000166462	0.00966092	0.879177	0.0258558	0.254311	9.43747	0.000166462	0.00966092	0.879177	0.0258558	0.254311	9.43747	0.000166462	0.00966092	0.879177	0.0258558	0.254311	9.43747	0.000166462	0.00966092	0.879177	0.0258558	0.254311	9.43747	0.000166462	0.00966092	0.879177	0.0258558
GOBP_POSITIVE_REGULATION_OF_SODIUM_ION_TRANSMEMBRANE_TRANSPORTER_ACTIVITY	-0.025595	0.395995	-9.41005	0.000168916	0.0097548	0.86217	-0.025595	0.395995	-9.41005	0.000168916	0.0097548	0.86217	-0.025595	0.395995	-9.41005	0.000168916	0.0097548	0.86217	-0.025595	0.395995	-9.41005	0.000168916	0.0097548	0.86217	-0.025595	0.395995	-9.41005	0.000168916	0.0097548	0.86217	-0.025595	0.395995	-9.41005	0.000168916	0.0097548	0.86217	-0.025595	0.395995	-9.41005	0.000168916	0.0097548	0.86217	-0.025595	0.395995	-9.41005	0.000168916	0.0097548	0.86217	-0.025595
GOBP_BMP_SIGNALING_PATHWAY_INVOLVED_IN_HEART_DEVELOPMENT	0.0289538	0.421998	9.40954	0.000168962	0.0097548	0.861853	0.0289538	0.421998	9.40954	0.000168962	0.0097548	0.861853	0.0289538	0.421998	9.40954	0.000168962	0.0097548	0.861853	0.0289538	0.421998	9.40954	0.000168962	0.0097548	0.861853	0.0289538	0.421998	9.40954	0.000168962	0.0097548	0.861853	0.0289538	0.421998	9.40954	0.000168962	0.0097548	0.861853	0.0289538	0.421998	9.40954	0.000168962	0.0097548	0.861853	0.0289538	0.421998	9.40954	0.000168962	0.0097548	0.861853	0.0289538
GOBP_PURINE_NUCLEOSIDE_DIPHOSPHATE_CATABOLIC_PROCESS	-0.0255892	0.350694	-9.38955	0.000170778	0.00981777	0.849428	-0.0255892	0.350694	-9.38955	0.000170778	0.00981777	0.849428	-0.0255892	0.350694	-9.38955	0.000170778	0.00981777	0.849428	-0.0255892	0.350694	-9.38955	0.000170778	0.00981777	0.849428	-0.0255892	0.350694	-9.38955	0.000170778	0.00981777	0.849428	-0.0255892	0.350694	-9.38955	0.000170778	0.00981777	0.849428	-0.0255892	0.350694	-9.38955	0.000170778	0.00981777	0.849428	-0.0255892	0.350694	-9.38955	0.000170778	0.00981777	0.849428	-0.0255892
GOBP_ARTERIAL_ENDOTHELIAL_CELL_DIFFERENTIATION	0.0293193	0.34127	9.38617	0.000171088	0.00981777	0.847323	0.0293193	0.34127	9.38617	0.000171088	0.00981777	0.847323	0.0293193	0.34127	9.38617	0.000171088	0.00981777	0.847323	0.0293193	0.34127	9.38617	0.000171088	0.00981777	0.847323	0.0293193	0.34127	9.38617	0.000171088	0.00981777	0.847323	0.0293193	0.34127	9.38617	0.000171088	0.00981777	0.847323	0.0293193	0.34127	9.38617	0.000171088	0.00981777	0.847323	0.0293193	0.34127	9.38617	0.000171088	0.00981777	0.847323	0.0293193
GOBP_CRISTAE_FORMATION	-0.0148678	0.468618	-9.38293	0.000171385	0.00981777	0.845306	-0.0148678	0.468618	-9.38293	0.000171385	0.00981777	0.845306	-0.0148678	0.468618	-9.38293	0.000171385	0.00981777	0.845306	-0.0148678	0.468618	-9.38293	0.000171385	0.00981777	0.845306	-0.0148678	0.468618	-9.38293	0.000171385	0.00981777	0.845306	-0.0148678	0.468618	-9.38293	0.000171385	0.00981777	0.845306	-0.0148678	0.468618	-9.38293	0.000171385	0.00981777	0.845306	-0.0148678	0.468618	-9.38293	0.000171385	0.00981777	0.845306	-0.0148678
GOBP_LENS_FIBER_CELL_MORPHOGENESIS	0.0163149	0.322972	9.36655	0.000172896	0.00987877	0.8351	0.0163149	0.322972	9.36655	0.000172896	0.00987877	0.8351	0.0163149	0.322972	9.36655	0.000172896	0.00987877	0.8351	0.0163149	0.322972	9.36655	0.000172896	0.00987877	0.8351	0.0163149	0.322972	9.36655	0.000172896	0.00987877	0.8351	0.0163149	0.322972	9.36655	0.000172896	0.00987877	0.8351	0.0163149	0.322972	9.36655	0.000172896	0.00987877	0.8351	0.0163149	0.322972	9.36655	0.000172896	0.00987877	0.8351	0.0163149
GOBP_ER_OVERLOAD_RESPONSE	0.013722	0.483124	9.34418	0.000174986	0.00997242	0.821134	0.013722	0.483124	9.34418	0.000174986	0.00997242	0.821134	0.013722	0.483124	9.34418	0.000174986	0.00997242	0.821134	0.013722	0.483124	9.34418	0.000174986	0.00997242	0.821134	0.013722	0.483124	9.34418	0.000174986	0.00997242	0.821134	0.013722	0.483124	9.34418	0.000174986	0.00997242	0.821134	0.013722	0.483124	9.34418	0.000174986	0.00997242	0.821134	0.013722	0.483124	9.34418	0.000174986	0.00997242	0.821134	0.013722
GOMF_4_IRON_4_SULFUR_CLUSTER_BINDING	-0.0164627	0.412595	-9.33426	0.000175923	0.00997722	0.814932	-0.0164627	0.412595	-9.33426	0.000175923	0.00997722	0.814932	-0.0164627	0.412595	-9.33426	0.000175923	0.00997722	0.814932	-0.0164627	0.412595	-9.33426	0.000175923	0.00997722	0.814932	-0.0164627	0.412595	-9.33426	0.000175923	0.00997722	0.814932	-0.0164627	0.412595	-9.33426	0.000175923	0.00997722	0.814932	-0.0164627	0.412595	-9.33426	0.000175923	0.00997722	0.814932	-0.0164627	0.412595	-9.33426	0.000175923	0.00997722	0.814932	-0.0164627
GOBP_NEGATIVE_REGULATION_OF_PROTEIN_EXIT_FROM_ENDOPLASMIC_RETICULUM	0.0160509	0.451018	9.33373	0.000175973	0.00997722	0.814598	0.0160509	0.451018	9.33373	0.000175973	0.00997722	0.814598	0.0160509	0.451018	9.33373	0.000175973	0.00997722	0.814598	0.0160509	0.451018	9.33373	0.000175973	0.00997722	0.814598	0.0160509	0.451018	9.33373	0.000175973	0.00997722	0.814598	0.0160509	0.451018	9.33373	0.000175973	0.00997722	0.814598	0.0160509	0.451018	9.33373	0.000175973	0.00997722	0.814598	0.0160509	0.451018	9.33373	0.000175973	0.00997722	0.814598	0.0160509
REACTOME_RUNX3_REGULATES_WNT_SIGNALING	0.0229789	0.454391	9.32277	0.000177015	0.0100106	0.807739	0.0229789	0.454391	9.32277	0.000177015	0.0100106	0.807739	0.0229789	0.454391	9.32277	0.000177015	0.0100106	0.807739	0.0229789	0.454391	9.32277	0.000177015	0.0100106	0.807739	0.0229789	0.454391	9.32277	0.000177015	0.0100106	0.807739	0.0229789	0.454391	9.32277	0.000177015	0.0100106	0.807739	0.0229789	0.454391	9.32277	0.000177015	0.0100106	0.807739	0.0229789	0.454391	9.32277	0.000177015	0.0100106	0.807739	0.0229789
GOBP_ORNITHINE_TRANSPORT	0.0163227	0.397821	9.31593	0.000177669	0.0100115	0.80345	0.0163227	0.397821	9.31593	0.000177669	0.0100115	0.80345	0.0163227	0.397821	9.31593	0.000177669	0.0100115	0.80345	0.0163227	0.397821	9.31593	0.000177669	0.0100115	0.80345	0.0163227	0.397821	9.31593	0.000177669	0.0100115	0.80345	0.0163227	0.397821	9.31593	0.000177669	0.0100115	0.80345	0.0163227	0.397821	9.31593	0.000177669	0.0100115	0.80345	0.0163227	0.397821	9.31593	0.000177669	0.0100115	0.80345	0.0163227
GOMF_WNT_ACTIVATED_RECEPTOR_ACTIVITY	0.0227234	0.371774	9.30959	0.000178277	0.0100115	0.799481	0.0227234	0.371774	9.30959	0.000178277	0.0100115	0.799481	0.0227234	0.371774	9.30959	0.000178277	0.0100115	0.799481	0.0227234	0.371774	9.30959	0.000178277	0.0100115	0.799481	0.0227234	0.371774	9.30959	0.000178277	0.0100115	0.799481	0.0227234	0.371774	9.30959	0.000178277	0.0100115	0.799481	0.0227234	0.371774	9.30959	0.000178277	0.0100115	0.799481	0.0227234	0.371774	9.30959	0.000178277	0.0100115	0.799481	0.0227234
GOBP_L_LYSINE_TRANSMEMBRANE_TRANSPORT	0.0158968	0.442988	9.30783	0.000178447	0.0100115	0.798372	0.0158968	0.442988	9.30783	0.000178447	0.0100115	0.798372	0.0158968	0.442988	9.30783	0.000178447	0.0100115	0.798372	0.0158968	0.442988	9.30783	0.000178447	0.0100115	0.798372	0.0158968	0.442988	9.30783	0.000178447	0.0100115	0.798372	0.0158968	0.442988	9.30783	0.000178447	0.0100115	0.798372	0.0158968	0.442988	9.30783	0.000178447	0.0100115	0.798372	0.0158968	0.442988	9.30783	0.000178447	0.0100115	0.798372	0.0158968
GOBP_NUCLEOSIDE_DIPHOSPHATE_CATABOLIC_PROCESS	0.0884396	0.281114	9.30372	0.000178842	0.0100115	0.795799	0.0884396	0.281114	9.30372	0.000178842	0.0100115	0.795799	0.0884396	0.281114	9.30372	0.000178842	0.0100115	0.795799	0.0884396	0.281114	9.30372	0.000178842	0.0100115	0.795799	0.0884396	0.281114	9.30372	0.000178842	0.0100115	0.795799	0.0884396	0.281114	9.30372	0.000178842	0.0100115	0.795799	0.0884396	0.281114	9.30372	0.000178842	0.0100115	0.795799	0.0884396	0.281114	9.30372	0.000178842	0.0100115	0.795799	0.0884396
REACTOME_CALNEXIN_CALRETICULIN_CYCLE	0.0142986	0.492154	9.28159	0.000180994	0.0101064	0.781895	0.0142986	0.492154	9.28159	0.000180994	0.0101064	0.781895	0.0142986	0.492154	9.28159	0.000180994	0.0101064	0.781895	0.0142986	0.492154	9.28159	0.000180994	0.0101064	0.781895	0.0142986	0.492154	9.28159	0.000180994	0.0101064	0.781895	0.0142986	0.492154	9.28159	0.000180994	0.0101064	0.781895	0.0142986	0.492154	9.28159	0.000180994	0.0101064	0.781895	0.0142986	0.492154	9.28159	0.000180994	0.0101064	0.781895	0.0142986
GOBP_NEGATIVE_REGULATION_BY_HOST_OF_VIRAL_GENOME_REPLICATION	0.0163318	0.211839	9.26205	0.000182919	0.0101728	0.769598	0.0163318	0.211839	9.26205	0.000182919	0.0101728	0.769598	0.0163318	0.211839	9.26205	0.000182919	0.0101728	0.769598	0.0163318	0.211839	9.26205	0.000182919	0.0101728	0.769598	0.0163318	0.211839	9.26205	0.000182919	0.0101728	0.769598	0.0163318	0.211839	9.26205	0.000182919	0.0101728	0.769598	0.0163318	0.211839	9.26205	0.000182919	0.0101728	0.769598	0.0163318	0.211839	9.26205	0.000182919	0.0101728	0.769598	0.0163318
GOBP_VESICLE_FUSION_WITH_GOLGI_APPARATUS	-0.0186379	0.457768	-9.26019	0.000183104	0.0101728	0.768427	-0.0186379	0.457768	-9.26019	0.000183104	0.0101728	0.768427	-0.0186379	0.457768	-9.26019	0.000183104	0.0101728	0.768427	-0.0186379	0.457768	-9.26019	0.000183104	0.0101728	0.768427	-0.0186379	0.457768	-9.26019	0.000183104	0.0101728	0.768427	-0.0186379	0.457768	-9.26019	0.000183104	0.0101728	0.768427	-0.0186379	0.457768	-9.26019	0.000183104	0.0101728	0.768427	-0.0186379	0.457768	-9.26019	0.000183104	0.0101728	0.768427	-0.0186379
GSE14769_UNSTIM_VS_40MIN_LPS_BMDM_DN1	0.0293593	0.627604	9.25435	0.000183685	0.0101795	0.764745	0.0293593	0.627604	9.25435	0.000183685	0.0101795	0.764745	0.0293593	0.627604	9.25435	0.000183685	0.0101795	0.764745	0.0293593	0.627604	9.25435	0.000183685	0.0101795	0.764745	0.0293593	0.627604	9.25435	0.000183685	0.0101795	0.764745	0.0293593	0.627604	9.25435	0.000183685	0.0101795	0.764745	0.0293593	0.627604	9.25435	0.000183685	0.0101795	0.764745	0.0293593	0.627604	9.25435	0.000183685	0.0101795	0.764745	0.0293593
GOBP_NEGATIVE_REGULATION_OF_CHEMOKINE_MEDIATED_SIGNALING_PATHWAY	0.0162478	0.385624	9.23381	0.000185745	0.010268	0.751776	0.0162478	0.385624	9.23381	0.000185745	0.010268	0.751776	0.0162478	0.385624	9.23381	0.000185745	0.010268	0.751776	0.0162478	0.385624	9.23381	0.000185745	0.010268	0.751776	0.0162478	0.385624	9.23381	0.000185745	0.010268	0.751776	0.0162478	0.385624	9.23381	0.000185745	0.010268	0.751776	0.0162478	0.385624	9.23381	0.000185745	0.010268	0.751776	0.0162478	0.385624	9.23381	0.000185745	0.010268	0.751776	0.0162478
REACTOME_CYTOSOLIC_IRON_SULFUR_CLUSTER_ASSEMBLY	-0.0191299	0.440463	-9.20059	0.000189135	0.0104151	0.730756	-0.0191299	0.440463	-9.20059	0.000189135	0.0104151	0.730756	-0.0191299	0.440463	-9.20059	0.000189135	0.0104151	0.730756	-0.0191299	0.440463	-9.20059	0.000189135	0.0104151	0.730756	-0.0191299	0.440463	-9.20059	0.000189135	0.0104151	0.730756	-0.0191299	0.440463	-9.20059	0.000189135	0.0104151	0.730756	-0.0191299	0.440463	-9.20059	0.000189135	0.0104151	0.730756	-0.0191299	0.440463	-9.20059	0.000189135	0.0104151	0.730756	-0.0191299
GOBP_RNA_DECAPPING	-0.0180714	0.438733	-9.19371	0.000189845	0.0104151	0.726395	-0.0180714	0.438733	-9.19371	0.000189845	0.0104151	0.726395	-0.0180714	0.438733	-9.19371	0.000189845	0.0104151	0.726395	-0.0180714	0.438733	-9.19371	0.000189845	0.0104151	0.726395	-0.0180714	0.438733	-9.19371	0.000189845	0.0104151	0.726395	-0.0180714	0.438733	-9.19371	0.000189845	0.0104151	0.726395	-0.0180714	0.438733	-9.19371	0.000189845	0.0104151	0.726395	-0.0180714	0.438733	-9.19371	0.000189845	0.0104151	0.726395	-0.0180714
GOBP_NEGATIVE_REGULATION_OF_RIBOSOME_BIOGENESIS	-0.0153982	0.434785	-9.19292	0.000189927	0.0104151	0.725895	-0.0153982	0.434785	-9.19292	0.000189927	0.0104151	0.725895	-0.0153982	0.434785	-9.19292	0.000189927	0.0104151	0.725895	-0.0153982	0.434785	-9.19292	0.000189927	0.0104151	0.725895	-0.0153982	0.434785	-9.19292	0.000189927	0.0104151	0.725895	-0.0153982	0.434785	-9.19292	0.000189927	0.0104151	0.725895	-0.0153982	0.434785	-9.19292	0.000189927	0.0104151	0.725895	-0.0153982	0.434785	-9.19292	0.000189927	0.0104151	0.725895	-0.0153982
GOBP_RESPONSE_TO_COBALT_ION	0.0136211	0.432105	9.17897	0.000191379	0.0104151	0.71704	0.0136211	0.432105	9.17897	0.000191379	0.0104151	0.71704	0.0136211	0.432105	9.17897	0.000191379	0.0104151	0.71704	0.0136211	0.432105	9.17897	0.000191379	0.0104151	0.71704	0.0136211	0.432105	9.17897	0.000191379	0.0104151	0.71704	0.0136211	0.432105	9.17897	0.000191379	0.0104151	0.71704	0.0136211	0.432105	9.17897	0.000191379	0.0104151	0.71704	0.0136211	0.432105	9.17897	0.000191379	0.0104151	0.71704	0.0136211
GOBP_MYOBLAST_FATE_COMMITMENT	0.0267374	0.334039	9.17797	0.000191484	0.0104151	0.716402	0.0267374	0.334039	9.17797	0.000191484	0.0104151	0.716402	0.0267374	0.334039	9.17797	0.000191484	0.0104151	0.716402	0.0267374	0.334039	9.17797	0.000191484	0.0104151	0.716402	0.0267374	0.334039	9.17797	0.000191484	0.0104151	0.716402	0.0267374	0.334039	9.17797	0.000191484	0.0104151	0.716402	0.0267374	0.334039	9.17797	0.000191484	0.0104151	0.716402	0.0267374	0.334039	9.17797	0.000191484	0.0104151	0.716402	0.0267374
GOBP_BETA_CATENIN_DESTRUCTION_COMPLEX_DISASSEMBLY	0.0161338	0.395299	9.17624	0.000191666	0.0104151	0.715301	0.0161338	0.395299	9.17624	0.000191666	0.0104151	0.715301	0.0161338	0.395299	9.17624	0.000191666	0.0104151	0.715301	0.0161338	0.395299	9.17624	0.000191666	0.0104151	0.715301	0.0161338	0.395299	9.17624	0.000191666	0.0104151	0.715301	0.0161338	0.395299	9.17624	0.000191666	0.0104151	0.715301	0.0161338	0.395299	9.17624	0.000191666	0.0104151	0.715301	0.0161338	0.395299	9.17624	0.000191666	0.0104151	0.715301	0.0161338
GSE17974_1H_VS_72H_UNTREATED_IN_VITRO_CD4_TCELL_UP	0.016869	0.486048	9.17587	0.000191704	0.0104151	0.715069	0.016869	0.486048	9.17587	0.000191704	0.0104151	0.715069	0.016869	0.486048	9.17587	0.000191704	0.0104151	0.715069	0.016869	0.486048	9.17587	0.000191704	0.0104151	0.715069	0.016869	0.486048	9.17587	0.000191704	0.0104151	0.715069	0.016869	0.486048	9.17587	0.000191704	0.0104151	0.715069	0.016869	0.486048	9.17587	0.000191704	0.0104151	0.715069	0.016869	0.486048	9.17587	0.000191704	0.0104151	0.715069	0.016869
GOMF_GTPASE_INHIBITOR_ACTIVITY	-0.0195784	0.424907	-9.16761	0.000192572	0.0104367	0.709816	-0.0195784	0.424907	-9.16761	0.000192572	0.0104367	0.709816	-0.0195784	0.424907	-9.16761	0.000192572	0.0104367	0.709816	-0.0195784	0.424907	-9.16761	0.000192572	0.0104367	0.709816	-0.0195784	0.424907	-9.16761	0.000192572	0.0104367	0.709816	-0.0195784	0.424907	-9.16761	0.000192572	0.0104367	0.709816	-0.0195784	0.424907	-9.16761	0.000192572	0.0104367	0.709816	-0.0195784	0.424907	-9.16761	0.000192572	0.0104367	0.709816	-0.0195784
GOBP_PROTEIN_LOCALIZATION_TO_MICROTUBULE_ORGANIZING_CENTER	-0.0134486	0.439708	-9.1601	0.000193365	0.010454	0.705042	-0.0134486	0.439708	-9.1601	0.000193365	0.010454	0.705042	-0.0134486	0.439708	-9.1601	0.000193365	0.010454	0.705042	-0.0134486	0.439708	-9.1601	0.000193365	0.010454	0.705042	-0.0134486	0.439708	-9.1601	0.000193365	0.010454	0.705042	-0.0134486	0.439708	-9.1601	0.000193365	0.010454	0.705042	-0.0134486	0.439708	-9.1601	0.000193365	0.010454	0.705042	-0.0134486	0.439708	-9.1601	0.000193365	0.010454	0.705042	-0.0134486
REACTOME_BINDING_OF_TCF_LEF_CTNNB1_TO_TARGET_GENE_PROMOTERS	0.020827	0.465457	9.13263	0.000196298	0.0105398	0.687535	0.020827	0.465457	9.13263	0.000196298	0.0105398	0.687535	0.020827	0.465457	9.13263	0.000196298	0.0105398	0.687535	0.020827	0.465457	9.13263	0.000196298	0.0105398	0.687535	0.020827	0.465457	9.13263	0.000196298	0.0105398	0.687535	0.020827	0.465457	9.13263	0.000196298	0.0105398	0.687535	0.020827	0.465457	9.13263	0.000196298	0.0105398	0.687535	0.020827	0.465457	9.13263	0.000196298	0.0105398	0.687535	0.020827
GOCC_CLATHRIN_COMPLEX	-0.0145345	0.422966	-9.1232	0.000197318	0.0105398	0.681514	-0.0145345	0.422966	-9.1232	0.000197318	0.0105398	0.681514	-0.0145345	0.422966	-9.1232	0.000197318	0.0105398	0.681514	-0.0145345	0.422966	-9.1232	0.000197318	0.0105398	0.681514	-0.0145345	0.422966	-9.1232	0.000197318	0.0105398	0.681514	-0.0145345	0.422966	-9.1232	0.000197318	0.0105398	0.681514	-0.0145345	0.422966	-9.1232	0.000197318	0.0105398	0.681514	-0.0145345	0.422966	-9.1232	0.000197318	0.0105398	0.681514	-0.0145345
GOBP_ASSEMBLY_OF_ACTOMYOSIN_APPARATUS_INVOLVED_IN_CYTOKINESIS	-0.0178833	0.470601	-9.11468	0.000198244	0.0105398	0.676067	-0.0178833	0.470601	-9.11468	0.000198244	0.0105398	0.676067	-0.0178833	0.470601	-9.11468	0.000198244	0.0105398	0.676067	-0.0178833	0.470601	-9.11468	0.000198244	0.0105398	0.676067	-0.0178833	0.470601	-9.11468	0.000198244	0.0105398	0.676067	-0.0178833	0.470601	-9.11468	0.000198244	0.0105398	0.676067	-0.0178833	0.470601	-9.11468	0.000198244	0.0105398	0.676067	-0.0178833	0.470601	-9.11468	0.000198244	0.0105398	0.676067	-0.0178833
GOMF_L_LYSINE_TRANSMEMBRANE_TRANSPORTER_ACTIVITY	0.0154296	0.429969	9.11266	0.000198464	0.0105398	0.674777	0.0154296	0.429969	9.11266	0.000198464	0.0105398	0.674777	0.0154296	0.429969	9.11266	0.000198464	0.0105398	0.674777	0.0154296	0.429969	9.11266	0.000198464	0.0105398	0.674777	0.0154296	0.429969	9.11266	0.000198464	0.0105398	0.674777	0.0154296	0.429969	9.11266	0.000198464	0.0105398	0.674777	0.0154296	0.429969	9.11266	0.000198464	0.0105398	0.674777	0.0154296	0.429969	9.11266	0.000198464	0.0105398	0.674777	0.0154296
GSE22342_CD11C_HIGH_VS_LOW_DECIDUAL_MACROPHAGES_DN	-0.0256719	0.225164	-9.11106	0.00019864	0.0105398	0.673752	-0.0256719	0.225164	-9.11106	0.00019864	0.0105398	0.673752	-0.0256719	0.225164	-9.11106	0.00019864	0.0105398	0.673752	-0.0256719	0.225164	-9.11106	0.00019864	0.0105398	0.673752	-0.0256719	0.225164	-9.11106	0.00019864	0.0105398	0.673752	-0.0256719	0.225164	-9.11106	0.00019864	0.0105398	0.673752	-0.0256719	0.225164	-9.11106	0.00019864	0.0105398	0.673752	-0.0256719	0.225164	-9.11106	0.00019864	0.0105398	0.673752	-0.0256719
GOMF_SINGLE_STRANDED_DNA_ENDODEOXYRIBONUCLEASE_ACTIVITY	-0.0144598	0.408232	-9.10919	0.000198843	0.0105398	0.67256	-0.0144598	0.408232	-9.10919	0.000198843	0.0105398	0.67256	-0.0144598	0.408232	-9.10919	0.000198843	0.0105398	0.67256	-0.0144598	0.408232	-9.10919	0.000198843	0.0105398	0.67256	-0.0144598	0.408232	-9.10919	0.000198843	0.0105398	0.67256	-0.0144598	0.408232	-9.10919	0.000198843	0.0105398	0.67256	-0.0144598	0.408232	-9.10919	0.000198843	0.0105398	0.67256	-0.0144598	0.408232	-9.10919	0.000198843	0.0105398	0.67256	-0.0144598
REACTOME_SEMA4D_MEDIATED_INHIBITION_OF_CELL_ATTACHMENT_AND_MIGRATION	0.0136483	0.437665	9.10788	0.000198987	0.0105398	0.671719	0.0136483	0.437665	9.10788	0.000198987	0.0105398	0.671719	0.0136483	0.437665	9.10788	0.000198987	0.0105398	0.671719	0.0136483	0.437665	9.10788	0.000198987	0.0105398	0.671719	0.0136483	0.437665	9.10788	0.000198987	0.0105398	0.671719	0.0136483	0.437665	9.10788	0.000198987	0.0105398	0.671719	0.0136483	0.437665	9.10788	0.000198987	0.0105398	0.671719	0.0136483	0.437665	9.10788	0.000198987	0.0105398	0.671719	0.0136483
REACTOME_N_GLYCAN_TRIMMING_AND_ELONGATION_IN_THE_CIS_GOLGI	0.0193276	0.431183	9.10658	0.00019913	0.0105398	0.670886	0.0193276	0.431183	9.10658	0.00019913	0.0105398	0.670886	0.0193276	0.431183	9.10658	0.00019913	0.0105398	0.670886	0.0193276	0.431183	9.10658	0.00019913	0.0105398	0.670886	0.0193276	0.431183	9.10658	0.00019913	0.0105398	0.670886	0.0193276	0.431183	9.10658	0.00019913	0.0105398	0.670886	0.0193276	0.431183	9.10658	0.00019913	0.0105398	0.670886	0.0193276	0.431183	9.10658	0.00019913	0.0105398	0.670886	0.0193276
GOMF_LYS63_SPECIFIC_DEUBIQUITINASE_ACTIVITY	0.0152806	0.410245	9.10084	0.00019976	0.0105398	0.667211	0.0152806	0.410245	9.10084	0.00019976	0.0105398	0.667211	0.0152806	0.410245	9.10084	0.00019976	0.0105398	0.667211	0.0152806	0.410245	9.10084	0.00019976	0.0105398	0.667211	0.0152806	0.410245	9.10084	0.00019976	0.0105398	0.667211	0.0152806	0.410245	9.10084	0.00019976	0.0105398	0.667211	0.0152806	0.410245	9.10084	0.00019976	0.0105398	0.667211	0.0152806	0.410245	9.10084	0.00019976	0.0105398	0.667211	0.0152806
GSE17974_0.5H_VS_72H_IL4_AND_ANTI_IL12_ACT_CD4_TCELL_UP	0.0134209	0.509363	9.09725	0.000200156	0.0105398	0.664912	0.0134209	0.509363	9.09725	0.000200156	0.0105398	0.664912	0.0134209	0.509363	9.09725	0.000200156	0.0105398	0.664912	0.0134209	0.509363	9.09725	0.000200156	0.0105398	0.664912	0.0134209	0.509363	9.09725	0.000200156	0.0105398	0.664912	0.0134209	0.509363	9.09725	0.000200156	0.0105398	0.664912	0.0134209	0.509363	9.09725	0.000200156	0.0105398	0.664912	0.0134209	0.509363	9.09725	0.000200156	0.0105398	0.664912	0.0134209
GOBP_POSITIVE_REGULATION_OF_RESPONSE_TO_OXIDATIVE_STRESS	-0.0198137	0.159171	-9.09688	0.000200196	0.0105398	0.664679	-0.0198137	0.159171	-9.09688	0.000200196	0.0105398	0.664679	-0.0198137	0.159171	-9.09688	0.000200196	0.0105398	0.664679	-0.0198137	0.159171	-9.09688	0.000200196	0.0105398	0.664679	-0.0198137	0.159171	-9.09688	0.000200196	0.0105398	0.664679	-0.0198137	0.159171	-9.09688	0.000200196	0.0105398	0.664679	-0.0198137	0.159171	-9.09688	0.000200196	0.0105398	0.664679	-0.0198137	0.159171	-9.09688	0.000200196	0.0105398	0.664679	-0.0198137
REACTOME_LIPOPHAGY	0.0165219	0.409311	9.06635	0.000203596	0.0106934	0.645095	0.0165219	0.409311	9.06635	0.000203596	0.0106934	0.645095	0.0165219	0.409311	9.06635	0.000203596	0.0106934	0.645095	0.0165219	0.409311	9.06635	0.000203596	0.0106934	0.645095	0.0165219	0.409311	9.06635	0.000203596	0.0106934	0.645095	0.0165219	0.409311	9.06635	0.000203596	0.0106934	0.645095	0.0165219	0.409311	9.06635	0.000203596	0.0106934	0.645095	0.0165219	0.409311	9.06635	0.000203596	0.0106934	0.645095	0.0165219
GOBP_UBIQUITIN_DEPENDENT_GLYCOPROTEIN_ERAD_PATHWAY	0.0160579	0.438407	9.0586	0.000204471	0.0107072	0.640114	0.0160579	0.438407	9.0586	0.000204471	0.0107072	0.640114	0.0160579	0.438407	9.0586	0.000204471	0.0107072	0.640114	0.0160579	0.438407	9.0586	0.000204471	0.0107072	0.640114	0.0160579	0.438407	9.0586	0.000204471	0.0107072	0.640114	0.0160579	0.438407	9.0586	0.000204471	0.0107072	0.640114	0.0160579	0.438407	9.0586	0.000204471	0.0107072	0.640114	0.0160579	0.438407	9.0586	0.000204471	0.0107072	0.640114	0.0160579
GSE15750_DAY6_VS_DAY10_EFF_CD8_TCELL_UP1	-0.0190376	0.756984	-9.05544	0.000204828	0.0107072	0.638083	-0.0190376	0.756984	-9.05544	0.000204828	0.0107072	0.638083	-0.0190376	0.756984	-9.05544	0.000204828	0.0107072	0.638083	-0.0190376	0.756984	-9.05544	0.000204828	0.0107072	0.638083	-0.0190376	0.756984	-9.05544	0.000204828	0.0107072	0.638083	-0.0190376	0.756984	-9.05544	0.000204828	0.0107072	0.638083	-0.0190376	0.756984	-9.05544	0.000204828	0.0107072	0.638083	-0.0190376	0.756984	-9.05544	0.000204828	0.0107072	0.638083	-0.0190376
REACTOME_GLI_PROTEINS_BIND_PROMOTERS_OF_HH_RESPONSIVE_GENES_TO_PROMOTE_TRANSCRIPTION	0.016176	0.365906	9.0498	0.000205468	0.0107154	0.634456	0.016176	0.365906	9.0498	0.000205468	0.0107154	0.634456	0.016176	0.365906	9.0498	0.000205468	0.0107154	0.634456	0.016176	0.365906	9.0498	0.000205468	0.0107154	0.634456	0.016176	0.365906	9.0498	0.000205468	0.0107154	0.634456	0.016176	0.365906	9.0498	0.000205468	0.0107154	0.634456	0.016176	0.365906	9.0498	0.000205468	0.0107154	0.634456	0.016176	0.365906	9.0498	0.000205468	0.0107154	0.634456	0.016176
GSE19923_HEB_KO_VS_HEB_AND_E2A_KO_DP_THYMOCYTE_UP	-0.0183514	0.480632	-9.03854	0.000206753	0.010757	0.627208	-0.0183514	0.480632	-9.03854	0.000206753	0.010757	0.627208	-0.0183514	0.480632	-9.03854	0.000206753	0.010757	0.627208	-0.0183514	0.480632	-9.03854	0.000206753	0.010757	0.627208	-0.0183514	0.480632	-9.03854	0.000206753	0.010757	0.627208	-0.0183514	0.480632	-9.03854	0.000206753	0.010757	0.627208	-0.0183514	0.480632	-9.03854	0.000206753	0.010757	0.627208	-0.0183514	0.480632	-9.03854	0.000206753	0.010757	0.627208	-0.0183514
GSE41176_UNSTIM_VS_ANTI_IGM_STIM_TAK1_KO_BCELL_24H_UP1	-0.0237133	0.653953	-9.02991	0.000207744	0.0107832	0.621646	-0.0237133	0.653953	-9.02991	0.000207744	0.0107832	0.621646	-0.0237133	0.653953	-9.02991	0.000207744	0.0107832	0.621646	-0.0237133	0.653953	-9.02991	0.000207744	0.0107832	0.621646	-0.0237133	0.653953	-9.02991	0.000207744	0.0107832	0.621646	-0.0237133	0.653953	-9.02991	0.000207744	0.0107832	0.621646	-0.0237133	0.653953	-9.02991	0.000207744	0.0107832	0.621646	-0.0237133	0.653953	-9.02991	0.000207744	0.0107832	0.621646	-0.0237133
REACTOME_NEF_MEDIATED_CD8_DOWN_REGULATION	-0.0140357	0.411985	-9.01867	0.000209044	0.0108253	0.614393	-0.0140357	0.411985	-9.01867	0.000209044	0.0108253	0.614393	-0.0140357	0.411985	-9.01867	0.000209044	0.0108253	0.614393	-0.0140357	0.411985	-9.01867	0.000209044	0.0108253	0.614393	-0.0140357	0.411985	-9.01867	0.000209044	0.0108253	0.614393	-0.0140357	0.411985	-9.01867	0.000209044	0.0108253	0.614393	-0.0140357	0.411985	-9.01867	0.000209044	0.0108253	0.614393	-0.0140357	0.411985	-9.01867	0.000209044	0.0108253	0.614393	-0.0140357
GOBP_POSITIVE_REGULATION_OF_MIRNA_METABOLIC_PROCESS	0.0167359	0.447842	9.00818	0.000210266	0.010833	0.607618	0.0167359	0.447842	9.00818	0.000210266	0.010833	0.607618	0.0167359	0.447842	9.00818	0.000210266	0.010833	0.607618	0.0167359	0.447842	9.00818	0.000210266	0.010833	0.607618	0.0167359	0.447842	9.00818	0.000210266	0.010833	0.607618	0.0167359	0.447842	9.00818	0.000210266	0.010833	0.607618	0.0167359	0.447842	9.00818	0.000210266	0.010833	0.607618	0.0167359	0.447842	9.00818	0.000210266	0.010833	0.607618	0.0167359
NAKAYA_PBMC_FLUARIX_FLUVIRIN_AGE_18_50YO_7DY_DN	0.020451	0.495666	9.00518	0.000210616	0.010833	0.605681	0.020451	0.495666	9.00518	0.000210616	0.010833	0.605681	0.020451	0.495666	9.00518	0.000210616	0.010833	0.605681	0.020451	0.495666	9.00518	0.000210616	0.010833	0.605681	0.020451	0.495666	9.00518	0.000210616	0.010833	0.605681	0.020451	0.495666	9.00518	0.000210616	0.010833	0.605681	0.020451	0.495666	9.00518	0.000210616	0.010833	0.605681	0.020451	0.495666	9.00518	0.000210616	0.010833	0.605681	0.020451
GOBP_INSULIN_METABOLIC_PROCESS	-0.0363606	0.170712	-9.00121	0.000211082	0.010833	0.603115	-0.0363606	0.170712	-9.00121	0.000211082	0.010833	0.603115	-0.0363606	0.170712	-9.00121	0.000211082	0.010833	0.603115	-0.0363606	0.170712	-9.00121	0.000211082	0.010833	0.603115	-0.0363606	0.170712	-9.00121	0.000211082	0.010833	0.603115	-0.0363606	0.170712	-9.00121	0.000211082	0.010833	0.603115	-0.0363606	0.170712	-9.00121	0.000211082	0.010833	0.603115	-0.0363606	0.170712	-9.00121	0.000211082	0.010833	0.603115	-0.0363606
REACTOME_UPTAKE_AND_FUNCTION_OF_ANTHRAX_TOXINS	0.0157299	0.482851	9.00059	0.000211154	0.010833	0.602715	0.0157299	0.482851	9.00059	0.000211154	0.010833	0.602715	0.0157299	0.482851	9.00059	0.000211154	0.010833	0.602715	0.0157299	0.482851	9.00059	0.000211154	0.010833	0.602715	0.0157299	0.482851	9.00059	0.000211154	0.010833	0.602715	0.0157299	0.482851	9.00059	0.000211154	0.010833	0.602715	0.0157299	0.482851	9.00059	0.000211154	0.010833	0.602715	0.0157299	0.482851	9.00059	0.000211154	0.010833	0.602715	0.0157299
HOEK_MONOCYTE_2011_2012_TIV_ADULT_3DY_UP	-0.0144758	-0.169856	-8.99438	0.000211885	0.0108454	0.598696	-0.0144758	-0.169856	-8.99438	0.000211885	0.0108454	0.598696	-0.0144758	-0.169856	-8.99438	0.000211885	0.0108454	0.598696	-0.0144758	-0.169856	-8.99438	0.000211885	0.0108454	0.598696	-0.0144758	-0.169856	-8.99438	0.000211885	0.0108454	0.598696	-0.0144758	-0.169856	-8.99438	0.000211885	0.0108454	0.598696	-0.0144758	-0.169856	-8.99438	0.000211885	0.0108454	0.598696	-0.0144758	-0.169856	-8.99438	0.000211885	0.0108454	0.598696	-0.0144758
GSE7218_UNSTIM_VS_ANTIGEN_STIM_THROUGH_IGG_BCELL_UP	-0.0148847	0.5151	-8.98699	0.000212759	0.010865	0.593911	-0.0148847	0.5151	-8.98699	0.000212759	0.010865	0.593911	-0.0148847	0.5151	-8.98699	0.000212759	0.010865	0.593911	-0.0148847	0.5151	-8.98699	0.000212759	0.010865	0.593911	-0.0148847	0.5151	-8.98699	0.000212759	0.010865	0.593911	-0.0148847	0.5151	-8.98699	0.000212759	0.010865	0.593911	-0.0148847	0.5151	-8.98699	0.000212759	0.010865	0.593911	-0.0148847	0.5151	-8.98699	0.000212759	0.010865	0.593911	-0.0148847
GOBP_GLYCOSYL_COMPOUND_METABOLIC_PROCESS	-0.0274515	0.324462	-8.98105	0.000213464	0.0108758	0.590065	-0.0274515	0.324462	-8.98105	0.000213464	0.0108758	0.590065	-0.0274515	0.324462	-8.98105	0.000213464	0.0108758	0.590065	-0.0274515	0.324462	-8.98105	0.000213464	0.0108758	0.590065	-0.0274515	0.324462	-8.98105	0.000213464	0.0108758	0.590065	-0.0274515	0.324462	-8.98105	0.000213464	0.0108758	0.590065	-0.0274515	0.324462	-8.98105	0.000213464	0.0108758	0.590065	-0.0274515	0.324462	-8.98105	0.000213464	0.0108758	0.590065	-0.0274515
GSE42021_TREG_PLN_VS_CD24HI_TREG_THYMUS_UP1	0.0178063	0.652306	8.97547	0.000214129	0.0108846	0.58645	0.0178063	0.652306	8.97547	0.000214129	0.0108846	0.58645	0.0178063	0.652306	8.97547	0.000214129	0.0108846	0.58645	0.0178063	0.652306	8.97547	0.000214129	0.0108846	0.58645	0.0178063	0.652306	8.97547	0.000214129	0.0108846	0.58645	0.0178063	0.652306	8.97547	0.000214129	0.0108846	0.58645	0.0178063	0.652306	8.97547	0.000214129	0.0108846	0.58645	0.0178063	0.652306	8.97547	0.000214129	0.0108846	0.58645	0.0178063
GOBP_NEGATIVE_REGULATION_OF_CD8_POSITIVE_ALPHA_BETA_T_CELL_ACTIVATION	0.0474033	0.111572	8.97125	0.000214634	0.0108853	0.583711	0.0474033	0.111572	8.97125	0.000214634	0.0108853	0.583711	0.0474033	0.111572	8.97125	0.000214634	0.0108853	0.583711	0.0474033	0.111572	8.97125	0.000214634	0.0108853	0.583711	0.0474033	0.111572	8.97125	0.000214634	0.0108853	0.583711	0.0474033	0.111572	8.97125	0.000214634	0.0108853	0.583711	0.0474033	0.111572	8.97125	0.000214634	0.0108853	0.583711	0.0474033	0.111572	8.97125	0.000214634	0.0108853	0.583711	0.0474033
GOBP_DOUBLE_STRAND_BREAK_REPAIR_VIA_CLASSICAL_NONHOMOLOGOUS_END_JOINING	0.0167033	0.423098	8.95876	0.000216134	0.0109155	0.57561	0.0167033	0.423098	8.95876	0.000216134	0.0109155	0.57561	0.0167033	0.423098	8.95876	0.000216134	0.0109155	0.57561	0.0167033	0.423098	8.95876	0.000216134	0.0109155	0.57561	0.0167033	0.423098	8.95876	0.000216134	0.0109155	0.57561	0.0167033	0.423098	8.95876	0.000216134	0.0109155	0.57561	0.0167033	0.423098	8.95876	0.000216134	0.0109155	0.57561	0.0167033	0.423098	8.95876	0.000216134	0.0109155	0.57561	0.0167033
GOMF_INOSITOL_POLYPHOSPHATE_5_PHOSPHATASE_ACTIVITY	-0.0179426	0.387431	-8.95431	0.000216673	0.0109155	0.572717	-0.0179426	0.387431	-8.95431	0.000216673	0.0109155	0.572717	-0.0179426	0.387431	-8.95431	0.000216673	0.0109155	0.572717	-0.0179426	0.387431	-8.95431	0.000216673	0.0109155	0.572717	-0.0179426	0.387431	-8.95431	0.000216673	0.0109155	0.572717	-0.0179426	0.387431	-8.95431	0.000216673	0.0109155	0.572717	-0.0179426	0.387431	-8.95431	0.000216673	0.0109155	0.572717	-0.0179426	0.387431	-8.95431	0.000216673	0.0109155	0.572717	-0.0179426
GOBP_REGULATION_OF_METAPHASE_PLATE_CONGRESSION	-0.0153109	0.491902	-8.95399	0.000216711	0.0109155	0.572512	-0.0153109	0.491902	-8.95399	0.000216711	0.0109155	0.572512	-0.0153109	0.491902	-8.95399	0.000216711	0.0109155	0.572512	-0.0153109	0.491902	-8.95399	0.000216711	0.0109155	0.572512	-0.0153109	0.491902	-8.95399	0.000216711	0.0109155	0.572512	-0.0153109	0.491902	-8.95399	0.000216711	0.0109155	0.572512	-0.0153109	0.491902	-8.95399	0.000216711	0.0109155	0.572512	-0.0153109	0.491902	-8.95399	0.000216711	0.0109155	0.572512	-0.0153109
GOBP_NUCLEOSIDE_CATABOLIC_PROCESS	-0.0602522	0.18209	-8.94873	0.000217349	0.0109228	0.569094	-0.0602522	0.18209	-8.94873	0.000217349	0.0109228	0.569094	-0.0602522	0.18209	-8.94873	0.000217349	0.0109228	0.569094	-0.0602522	0.18209	-8.94873	0.000217349	0.0109228	0.569094	-0.0602522	0.18209	-8.94873	0.000217349	0.0109228	0.569094	-0.0602522	0.18209	-8.94873	0.000217349	0.0109228	0.569094	-0.0602522	0.18209	-8.94873	0.000217349	0.0109228	0.569094	-0.0602522	0.18209	-8.94873	0.000217349	0.0109228	0.569094	-0.0602522
GOCC_ACTIN_FILAMENT_BUNDLE	-0.0197958	0.337771	-8.9373	0.000218743	0.0109679	0.561658	-0.0197958	0.337771	-8.9373	0.000218743	0.0109679	0.561658	-0.0197958	0.337771	-8.9373	0.000218743	0.0109679	0.561658	-0.0197958	0.337771	-8.9373	0.000218743	0.0109679	0.561658	-0.0197958	0.337771	-8.9373	0.000218743	0.0109679	0.561658	-0.0197958	0.337771	-8.9373	0.000218743	0.0109679	0.561658	-0.0197958	0.337771	-8.9373	0.000218743	0.0109679	0.561658	-0.0197958	0.337771	-8.9373	0.000218743	0.0109679	0.561658	-0.0197958
HALLMARK_HEDGEHOG_SIGNALING	-0.0280887	0.54837	-8.9271	0.000219996	0.0109962	0.555018	-0.0280887	0.54837	-8.9271	0.000219996	0.0109962	0.555018	-0.0280887	0.54837	-8.9271	0.000219996	0.0109962	0.555018	-0.0280887	0.54837	-8.9271	0.000219996	0.0109962	0.555018	-0.0280887	0.54837	-8.9271	0.000219996	0.0109962	0.555018	-0.0280887	0.54837	-8.9271	0.000219996	0.0109962	0.555018	-0.0280887	0.54837	-8.9271	0.000219996	0.0109962	0.555018	-0.0280887	0.54837	-8.9271	0.000219996	0.0109962	0.555018	-0.0280887
GOBP_REGULATION_OF_RAB_PROTEIN_SIGNAL_TRANSDUCTION	-0.0152298	0.413227	-8.92462	0.000220302	0.0109962	0.5534	-0.0152298	0.413227	-8.92462	0.000220302	0.0109962	0.5534	-0.0152298	0.413227	-8.92462	0.000220302	0.0109962	0.5534	-0.0152298	0.413227	-8.92462	0.000220302	0.0109962	0.5534	-0.0152298	0.413227	-8.92462	0.000220302	0.0109962	0.5534	-0.0152298	0.413227	-8.92462	0.000220302	0.0109962	0.5534	-0.0152298	0.413227	-8.92462	0.000220302	0.0109962	0.5534	-0.0152298	0.413227	-8.92462	0.000220302	0.0109962	0.5534	-0.0152298
GOBP_GLYCOSYL_COMPOUND_CATABOLIC_PROCESS	-0.0469898	0.222145	-8.91753	0.000221179	0.0110122	0.548782	-0.0469898	0.222145	-8.91753	0.000221179	0.0110122	0.548782	-0.0469898	0.222145	-8.91753	0.000221179	0.0110122	0.548782	-0.0469898	0.222145	-8.91753	0.000221179	0.0110122	0.548782	-0.0469898	0.222145	-8.91753	0.000221179	0.0110122	0.548782	-0.0469898	0.222145	-8.91753	0.000221179	0.0110122	0.548782	-0.0469898	0.222145	-8.91753	0.000221179	0.0110122	0.548782	-0.0469898	0.222145	-8.91753	0.000221179	0.0110122	0.548782	-0.0469898
GOBP_ACTOMYOSIN_CONTRACTILE_RING_ORGANIZATION	-0.0163383	0.471128	-8.91158	0.000221919	0.0110122	0.544899	-0.0163383	0.471128	-8.91158	0.000221919	0.0110122	0.544899	-0.0163383	0.471128	-8.91158	0.000221919	0.0110122	0.544899	-0.0163383	0.471128	-8.91158	0.000221919	0.0110122	0.544899	-0.0163383	0.471128	-8.91158	0.000221919	0.0110122	0.544899	-0.0163383	0.471128	-8.91158	0.000221919	0.0110122	0.544899	-0.0163383	0.471128	-8.91158	0.000221919	0.0110122	0.544899	-0.0163383	0.471128	-8.91158	0.000221919	0.0110122	0.544899	-0.0163383
GOBP_RESPONSE_TO_STILBENOID	0.0283929	-0.0586779	8.90999	0.000222116	0.0110122	0.543865	0.0283929	-0.0586779	8.90999	0.000222116	0.0110122	0.543865	0.0283929	-0.0586779	8.90999	0.000222116	0.0110122	0.543865	0.0283929	-0.0586779	8.90999	0.000222116	0.0110122	0.543865	0.0283929	-0.0586779	8.90999	0.000222116	0.0110122	0.543865	0.0283929	-0.0586779	8.90999	0.000222116	0.0110122	0.543865	0.0283929	-0.0586779	8.90999	0.000222116	0.0110122	0.543865	0.0283929	-0.0586779	8.90999	0.000222116	0.0110122	0.543865	0.0283929
GSE18791_UNSTIM_VS_NEWCATSLE_VIRUS_DC_6H_UP1	0.0190402	0.717848	8.90573	0.000222649	0.0110139	0.54108	0.0190402	0.717848	8.90573	0.000222649	0.0110139	0.54108	0.0190402	0.717848	8.90573	0.000222649	0.0110139	0.54108	0.0190402	0.717848	8.90573	0.000222649	0.0110139	0.54108	0.0190402	0.717848	8.90573	0.000222649	0.0110139	0.54108	0.0190402	0.717848	8.90573	0.000222649	0.0110139	0.54108	0.0190402	0.717848	8.90573	0.000222649	0.0110139	0.54108	0.0190402	0.717848	8.90573	0.000222649	0.0110139	0.54108	0.0190402
GOBP_NEGATIVE_REGULATION_OF_CD4_POSITIVE_ALPHA_BETA_T_CELL_DIFFERENTIATION	0.038821	0.309789	8.89844	0.000223562	0.0110344	0.536322	0.038821	0.309789	8.89844	0.000223562	0.0110344	0.536322	0.038821	0.309789	8.89844	0.000223562	0.0110344	0.536322	0.038821	0.309789	8.89844	0.000223562	0.0110344	0.536322	0.038821	0.309789	8.89844	0.000223562	0.0110344	0.536322	0.038821	0.309789	8.89844	0.000223562	0.0110344	0.536322	0.038821	0.309789	8.89844	0.000223562	0.0110344	0.536322	0.038821	0.309789	8.89844	0.000223562	0.0110344	0.536322	0.038821
GOBP_MANNOSE_METABOLIC_PROCESS	-0.0168419	0.422352	-8.88021	0.000225866	0.0111157	0.5244	-0.0168419	0.422352	-8.88021	0.000225866	0.0111157	0.5244	-0.0168419	0.422352	-8.88021	0.000225866	0.0111157	0.5244	-0.0168419	0.422352	-8.88021	0.000225866	0.0111157	0.5244	-0.0168419	0.422352	-8.88021	0.000225866	0.0111157	0.5244	-0.0168419	0.422352	-8.88021	0.000225866	0.0111157	0.5244	-0.0168419	0.422352	-8.88021	0.000225866	0.0111157	0.5244	-0.0168419	0.422352	-8.88021	0.000225866	0.0111157	0.5244	-0.0168419
GSE36476_CTRL_VS_TSST_ACT_72H_MEMORY_CD4_TCELL_YOUNG_DN1	-0.0167669	0.765123	-8.87477	0.000226559	0.0111157	0.520837	-0.0167669	0.765123	-8.87477	0.000226559	0.0111157	0.520837	-0.0167669	0.765123	-8.87477	0.000226559	0.0111157	0.520837	-0.0167669	0.765123	-8.87477	0.000226559	0.0111157	0.520837	-0.0167669	0.765123	-8.87477	0.000226559	0.0111157	0.520837	-0.0167669	0.765123	-8.87477	0.000226559	0.0111157	0.520837	-0.0167669	0.765123	-8.87477	0.000226559	0.0111157	0.520837	-0.0167669	0.765123	-8.87477	0.000226559	0.0111157	0.520837	-0.0167669
GOCC_TRANSPORTER_COMPLEX	-0.0172018	0.154088	-8.87352	0.000226718	0.0111157	0.520018	-0.0172018	0.154088	-8.87352	0.000226718	0.0111157	0.520018	-0.0172018	0.154088	-8.87352	0.000226718	0.0111157	0.520018	-0.0172018	0.154088	-8.87352	0.000226718	0.0111157	0.520018	-0.0172018	0.154088	-8.87352	0.000226718	0.0111157	0.520018	-0.0172018	0.154088	-8.87352	0.000226718	0.0111157	0.520018	-0.0172018	0.154088	-8.87352	0.000226718	0.0111157	0.520018	-0.0172018	0.154088	-8.87352	0.000226718	0.0111157	0.520018	-0.0172018
KEGG_BASE_EXCISION_REPAIR	-0.0221632	0.602173	-8.86731	0.000227512	0.01113	0.515953	-0.0221632	0.602173	-8.86731	0.000227512	0.01113	0.515953	-0.0221632	0.602173	-8.86731	0.000227512	0.01113	0.515953	-0.0221632	0.602173	-8.86731	0.000227512	0.01113	0.515953	-0.0221632	0.602173	-8.86731	0.000227512	0.01113	0.515953	-0.0221632	0.602173	-8.86731	0.000227512	0.01113	0.515953	-0.0221632	0.602173	-8.86731	0.000227512	0.01113	0.515953	-0.0221632	0.602173	-8.86731	0.000227512	0.01113	0.515953	-0.0221632
GOBP_NUCLEOSIDE_BISPHOSPHATE_CATABOLIC_PROCESS	-0.0158788	0.393155	-8.84891	0.000229886	0.0112213	0.503884	-0.0158788	0.393155	-8.84891	0.000229886	0.0112213	0.503884	-0.0158788	0.393155	-8.84891	0.000229886	0.0112213	0.503884	-0.0158788	0.393155	-8.84891	0.000229886	0.0112213	0.503884	-0.0158788	0.393155	-8.84891	0.000229886	0.0112213	0.503884	-0.0158788	0.393155	-8.84891	0.000229886	0.0112213	0.503884	-0.0158788	0.393155	-8.84891	0.000229886	0.0112213	0.503884	-0.0158788	0.393155	-8.84891	0.000229886	0.0112213	0.503884	-0.0158788
GSE17974_0.5H_VS_72H_UNTREATED_IN_VITRO_CD4_TCELL_UP1	0.0306052	0.676355	8.82779	0.000232647	0.0113311	0.489997	0.0306052	0.676355	8.82779	0.000232647	0.0113311	0.489997	0.0306052	0.676355	8.82779	0.000232647	0.0113311	0.489997	0.0306052	0.676355	8.82779	0.000232647	0.0113311	0.489997	0.0306052	0.676355	8.82779	0.000232647	0.0113311	0.489997	0.0306052	0.676355	8.82779	0.000232647	0.0113311	0.489997	0.0306052	0.676355	8.82779	0.000232647	0.0113311	0.489997	0.0306052	0.676355	8.82779	0.000232647	0.0113311	0.489997	0.0306052
GOBP_NLS_BEARING_PROTEIN_IMPORT_INTO_NUCLEUS	0.0170486	0.392558	8.81804	0.000233934	0.0113676	0.483583	0.0170486	0.392558	8.81804	0.000233934	0.0113676	0.483583	0.0170486	0.392558	8.81804	0.000233934	0.0113676	0.483583	0.0170486	0.392558	8.81804	0.000233934	0.0113676	0.483583	0.0170486	0.392558	8.81804	0.000233934	0.0113676	0.483583	0.0170486	0.392558	8.81804	0.000233934	0.0113676	0.483583	0.0170486	0.392558	8.81804	0.000233934	0.0113676	0.483583	0.0170486	0.392558	8.81804	0.000233934	0.0113676	0.483583	0.0170486
GSE11864_CSF1_IFNG_VS_CSF1_IFNG_PAM3CYS_IN_MAC_UP	-0.0158808	0.461222	-8.81245	0.000234677	0.0113676	0.479896	-0.0158808	0.461222	-8.81245	0.000234677	0.0113676	0.479896	-0.0158808	0.461222	-8.81245	0.000234677	0.0113676	0.479896	-0.0158808	0.461222	-8.81245	0.000234677	0.0113676	0.479896	-0.0158808	0.461222	-8.81245	0.000234677	0.0113676	0.479896	-0.0158808	0.461222	-8.81245	0.000234677	0.0113676	0.479896	-0.0158808	0.461222	-8.81245	0.000234677	0.0113676	0.479896	-0.0158808	0.461222	-8.81245	0.000234677	0.0113676	0.479896	-0.0158808
GOBP_DENDRITIC_CELL_APOPTOTIC_PROCESS	-0.0470885	0.0276304	-8.80925	0.000235103	0.0113676	0.477786	-0.0470885	0.0276304	-8.80925	0.000235103	0.0113676	0.477786	-0.0470885	0.0276304	-8.80925	0.000235103	0.0113676	0.477786	-0.0470885	0.0276304	-8.80925	0.000235103	0.0113676	0.477786	-0.0470885	0.0276304	-8.80925	0.000235103	0.0113676	0.477786	-0.0470885	0.0276304	-8.80925	0.000235103	0.0113676	0.477786	-0.0470885	0.0276304	-8.80925	0.000235103	0.0113676	0.477786	-0.0470885	0.0276304	-8.80925	0.000235103	0.0113676	0.477786	-0.0470885
GOBP_NEGATIVE_REGULATION_OF_SMOOTHENED_SIGNALING_PATHWAY_INVOLVED_IN_DORSAL_VENTRAL_NEURAL_TUBE_PATTERNING	0.0133905	0.452032	8.80621	0.000235509	0.0113676	0.475781	0.0133905	0.452032	8.80621	0.000235509	0.0113676	0.475781	0.0133905	0.452032	8.80621	0.000235509	0.0113676	0.475781	0.0133905	0.452032	8.80621	0.000235509	0.0113676	0.475781	0.0133905	0.452032	8.80621	0.000235509	0.0113676	0.475781	0.0133905	0.452032	8.80621	0.000235509	0.0113676	0.475781	0.0133905	0.452032	8.80621	0.000235509	0.0113676	0.475781	0.0133905	0.452032	8.80621	0.000235509	0.0113676	0.475781	0.0133905
GOMF_RNA_DNA_HYBRID_RIBONUCLEASE_ACTIVITY	0.0155849	0.462305	8.79592	0.000236887	0.0113676	0.468995	0.0155849	0.462305	8.79592	0.000236887	0.0113676	0.468995	0.0155849	0.462305	8.79592	0.000236887	0.0113676	0.468995	0.0155849	0.462305	8.79592	0.000236887	0.0113676	0.468995	0.0155849	0.462305	8.79592	0.000236887	0.0113676	0.468995	0.0155849	0.462305	8.79592	0.000236887	0.0113676	0.468995	0.0155849	0.462305	8.79592	0.000236887	0.0113676	0.468995	0.0155849	0.462305	8.79592	0.000236887	0.0113676	0.468995	0.0155849
GOCC_HOLLIDAY_JUNCTION_RESOLVASE_COMPLEX	-0.0171954	0.375028	-8.79414	0.000237126	0.0113676	0.467822	-0.0171954	0.375028	-8.79414	0.000237126	0.0113676	0.467822	-0.0171954	0.375028	-8.79414	0.000237126	0.0113676	0.467822	-0.0171954	0.375028	-8.79414	0.000237126	0.0113676	0.467822	-0.0171954	0.375028	-8.79414	0.000237126	0.0113676	0.467822	-0.0171954	0.375028	-8.79414	0.000237126	0.0113676	0.467822	-0.0171954	0.375028	-8.79414	0.000237126	0.0113676	0.467822	-0.0171954	0.375028	-8.79414	0.000237126	0.0113676	0.467822	-0.0171954
GSE24574_BCL6_HIGH_TFH_VS_TFH_CD4_TCELL_UP	0.0150055	0.314943	8.79179	0.000237443	0.0113676	0.46627	0.0150055	0.314943	8.79179	0.000237443	0.0113676	0.46627	0.0150055	0.314943	8.79179	0.000237443	0.0113676	0.46627	0.0150055	0.314943	8.79179	0.000237443	0.0113676	0.46627	0.0150055	0.314943	8.79179	0.000237443	0.0113676	0.46627	0.0150055	0.314943	8.79179	0.000237443	0.0113676	0.46627	0.0150055	0.314943	8.79179	0.000237443	0.0113676	0.46627	0.0150055	0.314943	8.79179	0.000237443	0.0113676	0.46627	0.0150055
REACTOME_DNA_REPLICATION_INITIATION	-0.0160303	0.452088	-8.7913	0.00023751	0.0113676	0.465942	-0.0160303	0.452088	-8.7913	0.00023751	0.0113676	0.465942	-0.0160303	0.452088	-8.7913	0.00023751	0.0113676	0.465942	-0.0160303	0.452088	-8.7913	0.00023751	0.0113676	0.465942	-0.0160303	0.452088	-8.7913	0.00023751	0.0113676	0.465942	-0.0160303	0.452088	-8.7913	0.00023751	0.0113676	0.465942	-0.0160303	0.452088	-8.7913	0.00023751	0.0113676	0.465942	-0.0160303	0.452088	-8.7913	0.00023751	0.0113676	0.465942	-0.0160303
GSE32255_UNSTIM_VS_4H_LPS_STIM_DC_DN1	-0.0251252	0.591493	-8.78281	0.000238658	0.0113978	0.460335	-0.0251252	0.591493	-8.78281	0.000238658	0.0113978	0.460335	-0.0251252	0.591493	-8.78281	0.000238658	0.0113978	0.460335	-0.0251252	0.591493	-8.78281	0.000238658	0.0113978	0.460335	-0.0251252	0.591493	-8.78281	0.000238658	0.0113978	0.460335	-0.0251252	0.591493	-8.78281	0.000238658	0.0113978	0.460335	-0.0251252	0.591493	-8.78281	0.000238658	0.0113978	0.460335	-0.0251252	0.591493	-8.78281	0.000238658	0.0113978	0.460335	-0.0251252
GOBP_POSITIVE_REGULATION_OF_FIBROBLAST_GROWTH_FACTOR_RECEPTOR_SIGNALING_PATHWAY	0.01798	0.213262	8.77823	0.00023928	0.0114029	0.457307	0.01798	0.213262	8.77823	0.00023928	0.0114029	0.457307	0.01798	0.213262	8.77823	0.00023928	0.0114029	0.457307	0.01798	0.213262	8.77823	0.00023928	0.0114029	0.457307	0.01798	0.213262	8.77823	0.00023928	0.0114029	0.457307	0.01798	0.213262	8.77823	0.00023928	0.0114029	0.457307	0.01798	0.213262	8.77823	0.00023928	0.0114029	0.457307	0.01798	0.213262	8.77823	0.00023928	0.0114029	0.457307	0.01798
GSE11884_WT_VS_FURIN_KO_NAIVE_CD4_TCELL_UP1	-0.0201475	0.408422	-8.75504	0.00024246	0.0115296	0.441952	-0.0201475	0.408422	-8.75504	0.00024246	0.0115296	0.441952	-0.0201475	0.408422	-8.75504	0.00024246	0.0115296	0.441952	-0.0201475	0.408422	-8.75504	0.00024246	0.0115296	0.441952	-0.0201475	0.408422	-8.75504	0.00024246	0.0115296	0.441952	-0.0201475	0.408422	-8.75504	0.00024246	0.0115296	0.441952	-0.0201475	0.408422	-8.75504	0.00024246	0.0115296	0.441952	-0.0201475	0.408422	-8.75504	0.00024246	0.0115296	0.441952	-0.0201475
GOBP_LYSOSOMAL_MICROAUTOPHAGY	0.0241794	0.422582	8.75011	0.000243142	0.0115373	0.438685	0.0241794	0.422582	8.75011	0.000243142	0.0115373	0.438685	0.0241794	0.422582	8.75011	0.000243142	0.0115373	0.438685	0.0241794	0.422582	8.75011	0.000243142	0.0115373	0.438685	0.0241794	0.422582	8.75011	0.000243142	0.0115373	0.438685	0.0241794	0.422582	8.75011	0.000243142	0.0115373	0.438685	0.0241794	0.422582	8.75011	0.000243142	0.0115373	0.438685	0.0241794	0.422582	8.75011	0.000243142	0.0115373	0.438685	0.0241794
GOMF_GATED_CHANNEL_ACTIVITY	-0.0226246	0.104588	-8.72319	0.00024691	0.0116909	0.420802	-0.0226246	0.104588	-8.72319	0.00024691	0.0116909	0.420802	-0.0226246	0.104588	-8.72319	0.00024691	0.0116909	0.420802	-0.0226246	0.104588	-8.72319	0.00024691	0.0116909	0.420802	-0.0226246	0.104588	-8.72319	0.00024691	0.0116909	0.420802	-0.0226246	0.104588	-8.72319	0.00024691	0.0116909	0.420802	-0.0226246	0.104588	-8.72319	0.00024691	0.0116909	0.420802	-0.0226246	0.104588	-8.72319	0.00024691	0.0116909	0.420802	-0.0226246
GOCC_MRNA_EDITING_COMPLEX	0.0157426	0.454776	8.71804	0.000247638	0.0117003	0.41738	0.0157426	0.454776	8.71804	0.000247638	0.0117003	0.41738	0.0157426	0.454776	8.71804	0.000247638	0.0117003	0.41738	0.0157426	0.454776	8.71804	0.000247638	0.0117003	0.41738	0.0157426	0.454776	8.71804	0.000247638	0.0117003	0.41738	0.0157426	0.454776	8.71804	0.000247638	0.0117003	0.41738	0.0157426	0.454776	8.71804	0.000247638	0.0117003	0.41738	0.0157426	0.454776	8.71804	0.000247638	0.0117003	0.41738	0.0157426
GSE15330_HSC_VS_PRO_BCELL_DN1	-0.0196285	0.681823	-8.70714	0.000249188	0.0117485	0.410121	-0.0196285	0.681823	-8.70714	0.000249188	0.0117485	0.410121	-0.0196285	0.681823	-8.70714	0.000249188	0.0117485	0.410121	-0.0196285	0.681823	-8.70714	0.000249188	0.0117485	0.410121	-0.0196285	0.681823	-8.70714	0.000249188	0.0117485	0.410121	-0.0196285	0.681823	-8.70714	0.000249188	0.0117485	0.410121	-0.0196285	0.681823	-8.70714	0.000249188	0.0117485	0.410121	-0.0196285	0.681823	-8.70714	0.000249188	0.0117485	0.410121	-0.0196285
REACTOME_TNFR1_INDUCED_PROAPOPTOTIC_SIGNALING	0.0237234	0.396874	8.69318	0.000251189	0.0118104	0.400817	0.0237234	0.396874	8.69318	0.000251189	0.0118104	0.400817	0.0237234	0.396874	8.69318	0.000251189	0.0118104	0.400817	0.0237234	0.396874	8.69318	0.000251189	0.0118104	0.400817	0.0237234	0.396874	8.69318	0.000251189	0.0118104	0.400817	0.0237234	0.396874	8.69318	0.000251189	0.0118104	0.400817	0.0237234	0.396874	8.69318	0.000251189	0.0118104	0.400817	0.0237234	0.396874	8.69318	0.000251189	0.0118104	0.400817	0.0237234
GOBP_REGULATION_OF_VASCULAR_WOUND_HEALING	0.0155428	0.15504	8.69056	0.000251568	0.0118104	0.399064	0.0155428	0.15504	8.69056	0.000251568	0.0118104	0.399064	0.0155428	0.15504	8.69056	0.000251568	0.0118104	0.399064	0.0155428	0.15504	8.69056	0.000251568	0.0118104	0.399064	0.0155428	0.15504	8.69056	0.000251568	0.0118104	0.399064	0.0155428	0.15504	8.69056	0.000251568	0.0118104	0.399064	0.0155428	0.15504	8.69056	0.000251568	0.0118104	0.399064	0.0155428	0.15504	8.69056	0.000251568	0.0118104	0.399064	0.0155428
GOBP_TRANSLOCATION_OF_MOLECULES_INTO_HOST	-0.0157428	0.496779	-8.67848	0.000253319	0.0118296	0.391001	-0.0157428	0.496779	-8.67848	0.000253319	0.0118296	0.391001	-0.0157428	0.496779	-8.67848	0.000253319	0.0118296	0.391001	-0.0157428	0.496779	-8.67848	0.000253319	0.0118296	0.391001	-0.0157428	0.496779	-8.67848	0.000253319	0.0118296	0.391001	-0.0157428	0.496779	-8.67848	0.000253319	0.0118296	0.391001	-0.0157428	0.496779	-8.67848	0.000253319	0.0118296	0.391001	-0.0157428	0.496779	-8.67848	0.000253319	0.0118296	0.391001	-0.0157428
GSE19198_CTRL_VS_IL21_TREATED_TCELL_24H_UP	0.0154362	0.394102	8.67789	0.000253404	0.0118296	0.390607	0.0154362	0.394102	8.67789	0.000253404	0.0118296	0.390607	0.0154362	0.394102	8.67789	0.000253404	0.0118296	0.390607	0.0154362	0.394102	8.67789	0.000253404	0.0118296	0.390607	0.0154362	0.394102	8.67789	0.000253404	0.0118296	0.390607	0.0154362	0.394102	8.67789	0.000253404	0.0118296	0.390607	0.0154362	0.394102	8.67789	0.000253404	0.0118296	0.390607	0.0154362	0.394102	8.67789	0.000253404	0.0118296	0.390607	0.0154362
GSE23568_CTRL_VS_ID3_TRANSDUCED_CD8_TCELL_DN1	-0.019739	0.722421	-8.66975	0.000254593	0.0118296	0.385165	-0.019739	0.722421	-8.66975	0.000254593	0.0118296	0.385165	-0.019739	0.722421	-8.66975	0.000254593	0.0118296	0.385165	-0.019739	0.722421	-8.66975	0.000254593	0.0118296	0.385165	-0.019739	0.722421	-8.66975	0.000254593	0.0118296	0.385165	-0.019739	0.722421	-8.66975	0.000254593	0.0118296	0.385165	-0.019739	0.722421	-8.66975	0.000254593	0.0118296	0.385165	-0.019739	0.722421	-8.66975	0.000254593	0.0118296	0.385165	-0.019739
GOBP_POSITIVE_REGULATION_OF_GLYCOPROTEIN_METABOLIC_PROCESS	-0.0674979	0.263454	-8.66632	0.000255096	0.0118296	0.38287	-0.0674979	0.263454	-8.66632	0.000255096	0.0118296	0.38287	-0.0674979	0.263454	-8.66632	0.000255096	0.0118296	0.38287	-0.0674979	0.263454	-8.66632	0.000255096	0.0118296	0.38287	-0.0674979	0.263454	-8.66632	0.000255096	0.0118296	0.38287	-0.0674979	0.263454	-8.66632	0.000255096	0.0118296	0.38287	-0.0674979	0.263454	-8.66632	0.000255096	0.0118296	0.38287	-0.0674979	0.263454	-8.66632	0.000255096	0.0118296	0.38287	-0.0674979
GSE35543_IN_VITRO_ITREG_VS_CONVERTED_EX_ITREG_UP1	-0.0264594	0.6988	-8.66378	0.000255469	0.0118296	0.38117	-0.0264594	0.6988	-8.66378	0.000255469	0.0118296	0.38117	-0.0264594	0.6988	-8.66378	0.000255469	0.0118296	0.38117	-0.0264594	0.6988	-8.66378	0.000255469	0.0118296	0.38117	-0.0264594	0.6988	-8.66378	0.000255469	0.0118296	0.38117	-0.0264594	0.6988	-8.66378	0.000255469	0.0118296	0.38117	-0.0264594	0.6988	-8.66378	0.000255469	0.0118296	0.38117	-0.0264594	0.6988	-8.66378	0.000255469	0.0118296	0.38117	-0.0264594
GOBP_CELL_PROLIFERATION_IN_BONE_MARROW	0.0153403	0.155471	8.66233	0.000255682	0.0118296	0.380201	0.0153403	0.155471	8.66233	0.000255682	0.0118296	0.380201	0.0153403	0.155471	8.66233	0.000255682	0.0118296	0.380201	0.0153403	0.155471	8.66233	0.000255682	0.0118296	0.380201	0.0153403	0.155471	8.66233	0.000255682	0.0118296	0.380201	0.0153403	0.155471	8.66233	0.000255682	0.0118296	0.380201	0.0153403	0.155471	8.66233	0.000255682	0.0118296	0.380201	0.0153403	0.155471	8.66233	0.000255682	0.0118296	0.380201	0.0153403
GSE17974_1.5H_VS_72H_IL4_AND_ANTI_IL12_ACT_CD4_TCELL_DN	-0.0185484	0.50153	-8.66205	0.000255723	0.0118296	0.380015	-0.0185484	0.50153	-8.66205	0.000255723	0.0118296	0.380015	-0.0185484	0.50153	-8.66205	0.000255723	0.0118296	0.380015	-0.0185484	0.50153	-8.66205	0.000255723	0.0118296	0.380015	-0.0185484	0.50153	-8.66205	0.000255723	0.0118296	0.380015	-0.0185484	0.50153	-8.66205	0.000255723	0.0118296	0.380015	-0.0185484	0.50153	-8.66205	0.000255723	0.0118296	0.380015	-0.0185484	0.50153	-8.66205	0.000255723	0.0118296	0.380015	-0.0185484
GSE17186_NAIVE_VS_CD21HIGH_TRANSITIONAL_BCELL_CORD_BLOOD_DN	-0.0138237	0.408998	-8.65405	0.000256904	0.0118594	0.374656	-0.0138237	0.408998	-8.65405	0.000256904	0.0118594	0.374656	-0.0138237	0.408998	-8.65405	0.000256904	0.0118594	0.374656	-0.0138237	0.408998	-8.65405	0.000256904	0.0118594	0.374656	-0.0138237	0.408998	-8.65405	0.000256904	0.0118594	0.374656	-0.0138237	0.408998	-8.65405	0.000256904	0.0118594	0.374656	-0.0138237	0.408998	-8.65405	0.000256904	0.0118594	0.374656	-0.0138237	0.408998	-8.65405	0.000256904	0.0118594	0.374656	-0.0138237
GOBP_SOMATIC_STEM_CELL_DIVISION	0.0173578	0.291532	8.63404	0.000259884	0.0119315	0.361241	0.0173578	0.291532	8.63404	0.000259884	0.0119315	0.361241	0.0173578	0.291532	8.63404	0.000259884	0.0119315	0.361241	0.0173578	0.291532	8.63404	0.000259884	0.0119315	0.361241	0.0173578	0.291532	8.63404	0.000259884	0.0119315	0.361241	0.0173578	0.291532	8.63404	0.000259884	0.0119315	0.361241	0.0173578	0.291532	8.63404	0.000259884	0.0119315	0.361241	0.0173578	0.291532	8.63404	0.000259884	0.0119315	0.361241	0.0173578
GOBP_POSITIVE_REGULATION_OF_BROWN_FAT_CELL_DIFFERENTIATION	0.0232031	0.356938	8.6332	0.000260011	0.0119315	0.360674	0.0232031	0.356938	8.6332	0.000260011	0.0119315	0.360674	0.0232031	0.356938	8.6332	0.000260011	0.0119315	0.360674	0.0232031	0.356938	8.6332	0.000260011	0.0119315	0.360674	0.0232031	0.356938	8.6332	0.000260011	0.0119315	0.360674	0.0232031	0.356938	8.6332	0.000260011	0.0119315	0.360674	0.0232031	0.356938	8.6332	0.000260011	0.0119315	0.360674	0.0232031	0.356938	8.6332	0.000260011	0.0119315	0.360674	0.0232031
GOBP_TRANSFORMING_GROWTH_FACTOR_BETA2_PRODUCTION	0.0175213	0.411797	8.62724	0.000260906	0.0119315	0.356675	0.0175213	0.411797	8.62724	0.000260906	0.0119315	0.356675	0.0175213	0.411797	8.62724	0.000260906	0.0119315	0.356675	0.0175213	0.411797	8.62724	0.000260906	0.0119315	0.356675	0.0175213	0.411797	8.62724	0.000260906	0.0119315	0.356675	0.0175213	0.411797	8.62724	0.000260906	0.0119315	0.356675	0.0175213	0.411797	8.62724	0.000260906	0.0119315	0.356675	0.0175213	0.411797	8.62724	0.000260906	0.0119315	0.356675	0.0175213
GSE19888_CTRL_VS_TCELL_MEMBRANES_ACT_MAST_CELL_PRETREAT_A3R_INH_UP1	-0.0247048	0.506442	-8.6267	0.000260988	0.0119315	0.356311	-0.0247048	0.506442	-8.6267	0.000260988	0.0119315	0.356311	-0.0247048	0.506442	-8.6267	0.000260988	0.0119315	0.356311	-0.0247048	0.506442	-8.6267	0.000260988	0.0119315	0.356311	-0.0247048	0.506442	-8.6267	0.000260988	0.0119315	0.356311	-0.0247048	0.506442	-8.6267	0.000260988	0.0119315	0.356311	-0.0247048	0.506442	-8.6267	0.000260988	0.0119315	0.356311	-0.0247048	0.506442	-8.6267	0.000260988	0.0119315	0.356311	-0.0247048
GOBP_REGULATION_OF_ODONTOGENESIS_OF_DENTIN_CONTAINING_TOOTH	0.0416175	0.332297	8.62202	0.000261694	0.0119315	0.353168	0.0416175	0.332297	8.62202	0.000261694	0.0119315	0.353168	0.0416175	0.332297	8.62202	0.000261694	0.0119315	0.353168	0.0416175	0.332297	8.62202	0.000261694	0.0119315	0.353168	0.0416175	0.332297	8.62202	0.000261694	0.0119315	0.353168	0.0416175	0.332297	8.62202	0.000261694	0.0119315	0.353168	0.0416175	0.332297	8.62202	0.000261694	0.0119315	0.353168	0.0416175	0.332297	8.62202	0.000261694	0.0119315	0.353168	0.0416175
GSE19825_NAIVE_VS_DAY3_EFF_CD8_TCELL_DN1	-0.0132419	0.763669	-8.62197	0.000261702	0.0119315	0.353132	-0.0132419	0.763669	-8.62197	0.000261702	0.0119315	0.353132	-0.0132419	0.763669	-8.62197	0.000261702	0.0119315	0.353132	-0.0132419	0.763669	-8.62197	0.000261702	0.0119315	0.353132	-0.0132419	0.763669	-8.62197	0.000261702	0.0119315	0.353132	-0.0132419	0.763669	-8.62197	0.000261702	0.0119315	0.353132	-0.0132419	0.763669	-8.62197	0.000261702	0.0119315	0.353132	-0.0132419	0.763669	-8.62197	0.000261702	0.0119315	0.353132	-0.0132419
REACTOME_RHOT1_GTPASE_CYCLE	-0.0143489	0.459133	-8.61136	0.000263313	0.0119449	0.345996	-0.0143489	0.459133	-8.61136	0.000263313	0.0119449	0.345996	-0.0143489	0.459133	-8.61136	0.000263313	0.0119449	0.345996	-0.0143489	0.459133	-8.61136	0.000263313	0.0119449	0.345996	-0.0143489	0.459133	-8.61136	0.000263313	0.0119449	0.345996	-0.0143489	0.459133	-8.61136	0.000263313	0.0119449	0.345996	-0.0143489	0.459133	-8.61136	0.000263313	0.0119449	0.345996	-0.0143489	0.459133	-8.61136	0.000263313	0.0119449	0.345996	-0.0143489
GOBP_POSITIVE_REGULATION_OF_RHO_PROTEIN_SIGNAL_TRANSDUCTION	-0.0656875	0.122568	-8.61006	0.000263511	0.0119449	0.345123	-0.0656875	0.122568	-8.61006	0.000263511	0.0119449	0.345123	-0.0656875	0.122568	-8.61006	0.000263511	0.0119449	0.345123	-0.0656875	0.122568	-8.61006	0.000263511	0.0119449	0.345123	-0.0656875	0.122568	-8.61006	0.000263511	0.0119449	0.345123	-0.0656875	0.122568	-8.61006	0.000263511	0.0119449	0.345123	-0.0656875	0.122568	-8.61006	0.000263511	0.0119449	0.345123	-0.0656875	0.122568	-8.61006	0.000263511	0.0119449	0.345123	-0.0656875
GOMF_HIGH_VOLTAGE_GATED_CALCIUM_CHANNEL_ACTIVITY	-0.0802067	0.141715	-8.60935	0.000263618	0.0119449	0.344649	-0.0802067	0.141715	-8.60935	0.000263618	0.0119449	0.344649	-0.0802067	0.141715	-8.60935	0.000263618	0.0119449	0.344649	-0.0802067	0.141715	-8.60935	0.000263618	0.0119449	0.344649	-0.0802067	0.141715	-8.60935	0.000263618	0.0119449	0.344649	-0.0802067	0.141715	-8.60935	0.000263618	0.0119449	0.344649	-0.0802067	0.141715	-8.60935	0.000263618	0.0119449	0.344649	-0.0802067	0.141715	-8.60935	0.000263618	0.0119449	0.344649	-0.0802067
GOCC_DIHYDROLIPOYL_DEHYDROGENASE_COMPLEX	-0.0147658	0.417347	-8.60288	0.000264608	0.0119628	0.34029	-0.0147658	0.417347	-8.60288	0.000264608	0.0119628	0.34029	-0.0147658	0.417347	-8.60288	0.000264608	0.0119628	0.34029	-0.0147658	0.417347	-8.60288	0.000264608	0.0119628	0.34029	-0.0147658	0.417347	-8.60288	0.000264608	0.0119628	0.34029	-0.0147658	0.417347	-8.60288	0.000264608	0.0119628	0.34029	-0.0147658	0.417347	-8.60288	0.000264608	0.0119628	0.34029	-0.0147658	0.417347	-8.60288	0.000264608	0.0119628	0.34029	-0.0147658
REACTOME_PRE_NOTCH_PROCESSING_IN_THE_ENDOPLASMIC_RETICULUM	0.0226612	0.388333	8.59971	0.000265094	0.0119628	0.338156	0.0226612	0.388333	8.59971	0.000265094	0.0119628	0.338156	0.0226612	0.388333	8.59971	0.000265094	0.0119628	0.338156	0.0226612	0.388333	8.59971	0.000265094	0.0119628	0.338156	0.0226612	0.388333	8.59971	0.000265094	0.0119628	0.338156	0.0226612	0.388333	8.59971	0.000265094	0.0119628	0.338156	0.0226612	0.388333	8.59971	0.000265094	0.0119628	0.338156	0.0226612	0.388333	8.59971	0.000265094	0.0119628	0.338156	0.0226612
GOBP_MESENCHYMAL_STEM_CELL_DIFFERENTIATION	0.0215986	0.352621	8.59496	0.000265824	0.0119713	0.334956	0.0215986	0.352621	8.59496	0.000265824	0.0119713	0.334956	0.0215986	0.352621	8.59496	0.000265824	0.0119713	0.334956	0.0215986	0.352621	8.59496	0.000265824	0.0119713	0.334956	0.0215986	0.352621	8.59496	0.000265824	0.0119713	0.334956	0.0215986	0.352621	8.59496	0.000265824	0.0119713	0.334956	0.0215986	0.352621	8.59496	0.000265824	0.0119713	0.334956	0.0215986	0.352621	8.59496	0.000265824	0.0119713	0.334956	0.0215986
GSE37301_COMMON_LYMPHOID_PROGENITOR_VS_CD4_TCELL_DN1	-0.0161559	0.685456	-8.58879	0.000266777	0.0119874	0.330796	-0.0161559	0.685456	-8.58879	0.000266777	0.0119874	0.330796	-0.0161559	0.685456	-8.58879	0.000266777	0.0119874	0.330796	-0.0161559	0.685456	-8.58879	0.000266777	0.0119874	0.330796	-0.0161559	0.685456	-8.58879	0.000266777	0.0119874	0.330796	-0.0161559	0.685456	-8.58879	0.000266777	0.0119874	0.330796	-0.0161559	0.685456	-8.58879	0.000266777	0.0119874	0.330796	-0.0161559	0.685456	-8.58879	0.000266777	0.0119874	0.330796	-0.0161559
GSE5542_IFNG_VS_IFNA_TREATED_EPITHELIAL_CELLS_24H_UP1	-0.0159548	0.743046	-8.58563	0.000267265	0.0119874	0.328668	-0.0159548	0.743046	-8.58563	0.000267265	0.0119874	0.328668	-0.0159548	0.743046	-8.58563	0.000267265	0.0119874	0.328668	-0.0159548	0.743046	-8.58563	0.000267265	0.0119874	0.328668	-0.0159548	0.743046	-8.58563	0.000267265	0.0119874	0.328668	-0.0159548	0.743046	-8.58563	0.000267265	0.0119874	0.328668	-0.0159548	0.743046	-8.58563	0.000267265	0.0119874	0.328668	-0.0159548	0.743046	-8.58563	0.000267265	0.0119874	0.328668	-0.0159548
GSE3982_CENT_MEMORY_CD4_TCELL_VS_NKCELL_DN1	-0.0283024	0.517511	-8.57857	0.000268363	0.0119889	0.323903	-0.0283024	0.517511	-8.57857	0.000268363	0.0119889	0.323903	-0.0283024	0.517511	-8.57857	0.000268363	0.0119889	0.323903	-0.0283024	0.517511	-8.57857	0.000268363	0.0119889	0.323903	-0.0283024	0.517511	-8.57857	0.000268363	0.0119889	0.323903	-0.0283024	0.517511	-8.57857	0.000268363	0.0119889	0.323903	-0.0283024	0.517511	-8.57857	0.000268363	0.0119889	0.323903	-0.0283024	0.517511	-8.57857	0.000268363	0.0119889	0.323903	-0.0283024
GOBP_PURINE_NUCLEOSIDE_TRIPHOSPHATE_CATABOLIC_PROCESS	-0.020277	0.435063	-8.57147	0.000269472	0.0119889	0.319106	-0.020277	0.435063	-8.57147	0.000269472	0.0119889	0.319106	-0.020277	0.435063	-8.57147	0.000269472	0.0119889	0.319106	-0.020277	0.435063	-8.57147	0.000269472	0.0119889	0.319106	-0.020277	0.435063	-8.57147	0.000269472	0.0119889	0.319106	-0.020277	0.435063	-8.57147	0.000269472	0.0119889	0.319106	-0.020277	0.435063	-8.57147	0.000269472	0.0119889	0.319106	-0.020277	0.435063	-8.57147	0.000269472	0.0119889	0.319106	-0.020277
GSE32986_CURDLAN_HIGHDOSE_VS_GMCSF_AND_CURDLAN_HIGHDOSE_STIM_DC_DN1	0.0232333	0.542655	8.56566	0.000270383	0.0119889	0.315181	0.0232333	0.542655	8.56566	0.000270383	0.0119889	0.315181	0.0232333	0.542655	8.56566	0.000270383	0.0119889	0.315181	0.0232333	0.542655	8.56566	0.000270383	0.0119889	0.315181	0.0232333	0.542655	8.56566	0.000270383	0.0119889	0.315181	0.0232333	0.542655	8.56566	0.000270383	0.0119889	0.315181	0.0232333	0.542655	8.56566	0.000270383	0.0119889	0.315181	0.0232333	0.542655	8.56566	0.000270383	0.0119889	0.315181	0.0232333
GOBP_POSITIVE_REGULATION_OF_HIGH_VOLTAGE_GATED_CALCIUM_CHANNEL_ACTIVITY	-0.0235062	0.243399	-8.55831	0.000271541	0.0119889	0.310209	-0.0235062	0.243399	-8.55831	0.000271541	0.0119889	0.310209	-0.0235062	0.243399	-8.55831	0.000271541	0.0119889	0.310209	-0.0235062	0.243399	-8.55831	0.000271541	0.0119889	0.310209	-0.0235062	0.243399	-8.55831	0.000271541	0.0119889	0.310209	-0.0235062	0.243399	-8.55831	0.000271541	0.0119889	0.310209	-0.0235062	0.243399	-8.55831	0.000271541	0.0119889	0.310209	-0.0235062	0.243399	-8.55831	0.000271541	0.0119889	0.310209	-0.0235062
GOBP_FUNGIFORM_PAPILLA_DEVELOPMENT	0.0158983	0.424278	8.55518	0.000272035	0.0119889	0.308095	0.0158983	0.424278	8.55518	0.000272035	0.0119889	0.308095	0.0158983	0.424278	8.55518	0.000272035	0.0119889	0.308095	0.0158983	0.424278	8.55518	0.000272035	0.0119889	0.308095	0.0158983	0.424278	8.55518	0.000272035	0.0119889	0.308095	0.0158983	0.424278	8.55518	0.000272035	0.0119889	0.308095	0.0158983	0.424278	8.55518	0.000272035	0.0119889	0.308095	0.0158983	0.424278	8.55518	0.000272035	0.0119889	0.308095	0.0158983
GSE36826_NORMAL_VS_STAPH_AUREUS_INF_SKIN_DN1	-0.0166441	0.64905	-8.55341	0.000272316	0.0119889	0.306895	-0.0166441	0.64905	-8.55341	0.000272316	0.0119889	0.306895	-0.0166441	0.64905	-8.55341	0.000272316	0.0119889	0.306895	-0.0166441	0.64905	-8.55341	0.000272316	0.0119889	0.306895	-0.0166441	0.64905	-8.55341	0.000272316	0.0119889	0.306895	-0.0166441	0.64905	-8.55341	0.000272316	0.0119889	0.306895	-0.0166441	0.64905	-8.55341	0.000272316	0.0119889	0.306895	-0.0166441	0.64905	-8.55341	0.000272316	0.0119889	0.306895	-0.0166441
GOBP_SYNAPTIC_VESICLE_MATURATION	-0.0141451	0.386162	-8.55165	0.000272594	0.0119889	0.305706	-0.0141451	0.386162	-8.55165	0.000272594	0.0119889	0.305706	-0.0141451	0.386162	-8.55165	0.000272594	0.0119889	0.305706	-0.0141451	0.386162	-8.55165	0.000272594	0.0119889	0.305706	-0.0141451	0.386162	-8.55165	0.000272594	0.0119889	0.305706	-0.0141451	0.386162	-8.55165	0.000272594	0.0119889	0.305706	-0.0141451	0.386162	-8.55165	0.000272594	0.0119889	0.305706	-0.0141451	0.386162	-8.55165	0.000272594	0.0119889	0.305706	-0.0141451
GOBP_ANTERIOR_POSTERIOR_PATTERN_SPECIFICATION	0.0157888	0.316936	8.54962	0.000272918	0.0119889	0.304327	0.0157888	0.316936	8.54962	0.000272918	0.0119889	0.304327	0.0157888	0.316936	8.54962	0.000272918	0.0119889	0.304327	0.0157888	0.316936	8.54962	0.000272918	0.0119889	0.304327	0.0157888	0.316936	8.54962	0.000272918	0.0119889	0.304327	0.0157888	0.316936	8.54962	0.000272918	0.0119889	0.304327	0.0157888	0.316936	8.54962	0.000272918	0.0119889	0.304327	0.0157888	0.316936	8.54962	0.000272918	0.0119889	0.304327	0.0157888
GOBP_SOMATIC_DIVERSIFICATION_OF_T_CELL_RECEPTOR_GENES	0.0164637	0.401242	8.54455	0.000273724	0.0119889	0.300894	0.0164637	0.401242	8.54455	0.000273724	0.0119889	0.300894	0.0164637	0.401242	8.54455	0.000273724	0.0119889	0.300894	0.0164637	0.401242	8.54455	0.000273724	0.0119889	0.300894	0.0164637	0.401242	8.54455	0.000273724	0.0119889	0.300894	0.0164637	0.401242	8.54455	0.000273724	0.0119889	0.300894	0.0164637	0.401242	8.54455	0.000273724	0.0119889	0.300894	0.0164637	0.401242	8.54455	0.000273724	0.0119889	0.300894	0.0164637
GOBP_PYRIMIDINE_CONTAINING_COMPOUND_CATABOLIC_PROCESS	-0.0464606	0.247631	-8.54438	0.000273752	0.0119889	0.300779	-0.0464606	0.247631	-8.54438	0.000273752	0.0119889	0.300779	-0.0464606	0.247631	-8.54438	0.000273752	0.0119889	0.300779	-0.0464606	0.247631	-8.54438	0.000273752	0.0119889	0.300779	-0.0464606	0.247631	-8.54438	0.000273752	0.0119889	0.300779	-0.0464606	0.247631	-8.54438	0.000273752	0.0119889	0.300779	-0.0464606	0.247631	-8.54438	0.000273752	0.0119889	0.300779	-0.0464606	0.247631	-8.54438	0.000273752	0.0119889	0.300779	-0.0464606
GOBP_REGULATION_BY_VIRUS_OF_VIRAL_PROTEIN_LEVELS_IN_HOST_CELL	0.0175286	0.479704	8.54226	0.00027409	0.0119889	0.299343	0.0175286	0.479704	8.54226	0.00027409	0.0119889	0.299343	0.0175286	0.479704	8.54226	0.00027409	0.0119889	0.299343	0.0175286	0.479704	8.54226	0.00027409	0.0119889	0.299343	0.0175286	0.479704	8.54226	0.00027409	0.0119889	0.299343	0.0175286	0.479704	8.54226	0.00027409	0.0119889	0.299343	0.0175286	0.479704	8.54226	0.00027409	0.0119889	0.299343	0.0175286	0.479704	8.54226	0.00027409	0.0119889	0.299343	0.0175286
GOBP_REGULATION_OF_REMOVAL_OF_SUPEROXIDE_RADICALS	0.0169694	0.299484	8.54219	0.0002741	0.0119889	0.299297	0.0169694	0.299484	8.54219	0.0002741	0.0119889	0.299297	0.0169694	0.299484	8.54219	0.0002741	0.0119889	0.299297	0.0169694	0.299484	8.54219	0.0002741	0.0119889	0.299297	0.0169694	0.299484	8.54219	0.0002741	0.0119889	0.299297	0.0169694	0.299484	8.54219	0.0002741	0.0119889	0.299297	0.0169694	0.299484	8.54219	0.0002741	0.0119889	0.299297	0.0169694	0.299484	8.54219	0.0002741	0.0119889	0.299297	0.0169694
GSE2770_IL12_VS_TGFB_AND_IL12_TREATED_ACT_CD4_TCELL_48H_DN1	-0.0249386	0.586135	-8.54064	0.000274349	0.0119889	0.298245	-0.0249386	0.586135	-8.54064	0.000274349	0.0119889	0.298245	-0.0249386	0.586135	-8.54064	0.000274349	0.0119889	0.298245	-0.0249386	0.586135	-8.54064	0.000274349	0.0119889	0.298245	-0.0249386	0.586135	-8.54064	0.000274349	0.0119889	0.298245	-0.0249386	0.586135	-8.54064	0.000274349	0.0119889	0.298245	-0.0249386	0.586135	-8.54064	0.000274349	0.0119889	0.298245	-0.0249386	0.586135	-8.54064	0.000274349	0.0119889	0.298245	-0.0249386
REACTOME_REPRESSION_OF_WNT_TARGET_GENES	0.0147998	0.45958	8.53059	0.00027596	0.0120142	0.291434	0.0147998	0.45958	8.53059	0.00027596	0.0120142	0.291434	0.0147998	0.45958	8.53059	0.00027596	0.0120142	0.291434	0.0147998	0.45958	8.53059	0.00027596	0.0120142	0.291434	0.0147998	0.45958	8.53059	0.00027596	0.0120142	0.291434	0.0147998	0.45958	8.53059	0.00027596	0.0120142	0.291434	0.0147998	0.45958	8.53059	0.00027596	0.0120142	0.291434	0.0147998	0.45958	8.53059	0.00027596	0.0120142	0.291434	0.0147998
GOBP_NEGATIVE_REGULATION_OF_MEGAKARYOCYTE_DIFFERENTIATION	-0.0143104	0.344977	-8.53026	0.000276013	0.0120142	0.29121	-0.0143104	0.344977	-8.53026	0.000276013	0.0120142	0.29121	-0.0143104	0.344977	-8.53026	0.000276013	0.0120142	0.29121	-0.0143104	0.344977	-8.53026	0.000276013	0.0120142	0.29121	-0.0143104	0.344977	-8.53026	0.000276013	0.0120142	0.29121	-0.0143104	0.344977	-8.53026	0.000276013	0.0120142	0.29121	-0.0143104	0.344977	-8.53026	0.000276013	0.0120142	0.29121	-0.0143104	0.344977	-8.53026	0.000276013	0.0120142	0.29121	-0.0143104
GOBP_PROTEIN_HYDROXYLATION	-0.0154299	0.431261	-8.51687	0.00027818	0.0120688	0.282114	-0.0154299	0.431261	-8.51687	0.00027818	0.0120688	0.282114	-0.0154299	0.431261	-8.51687	0.00027818	0.0120688	0.282114	-0.0154299	0.431261	-8.51687	0.00027818	0.0120688	0.282114	-0.0154299	0.431261	-8.51687	0.00027818	0.0120688	0.282114	-0.0154299	0.431261	-8.51687	0.00027818	0.0120688	0.282114	-0.0154299	0.431261	-8.51687	0.00027818	0.0120688	0.282114	-0.0154299	0.431261	-8.51687	0.00027818	0.0120688	0.282114	-0.0154299
GOCC_PHAGOPHORE_ASSEMBLY_SITE_MEMBRANE	0.01909	0.43039	8.51576	0.00027836	0.0120688	0.28136	0.01909	0.43039	8.51576	0.00027836	0.0120688	0.28136	0.01909	0.43039	8.51576	0.00027836	0.0120688	0.28136	0.01909	0.43039	8.51576	0.00027836	0.0120688	0.28136	0.01909	0.43039	8.51576	0.00027836	0.0120688	0.28136	0.01909	0.43039	8.51576	0.00027836	0.0120688	0.28136	0.01909	0.43039	8.51576	0.00027836	0.0120688	0.28136	0.01909	0.43039	8.51576	0.00027836	0.0120688	0.28136	0.01909
GOCC_COPI_COATED_VESICLE_MEMBRANE	-0.0137742	0.481283	-8.51078	0.000279171	0.0120692	0.277978	-0.0137742	0.481283	-8.51078	0.000279171	0.0120692	0.277978	-0.0137742	0.481283	-8.51078	0.000279171	0.0120692	0.277978	-0.0137742	0.481283	-8.51078	0.000279171	0.0120692	0.277978	-0.0137742	0.481283	-8.51078	0.000279171	0.0120692	0.277978	-0.0137742	0.481283	-8.51078	0.000279171	0.0120692	0.277978	-0.0137742	0.481283	-8.51078	0.000279171	0.0120692	0.277978	-0.0137742	0.481283	-8.51078	0.000279171	0.0120692	0.277978	-0.0137742
GOBP_PARAXIAL_MESODERM_MORPHOGENESIS	0.0231096	0.391384	8.50901	0.000279461	0.0120692	0.276771	0.0231096	0.391384	8.50901	0.000279461	0.0120692	0.276771	0.0231096	0.391384	8.50901	0.000279461	0.0120692	0.276771	0.0231096	0.391384	8.50901	0.000279461	0.0120692	0.276771	0.0231096	0.391384	8.50901	0.000279461	0.0120692	0.276771	0.0231096	0.391384	8.50901	0.000279461	0.0120692	0.276771	0.0231096	0.391384	8.50901	0.000279461	0.0120692	0.276771	0.0231096	0.391384	8.50901	0.000279461	0.0120692	0.276771	0.0231096
GSE42021_CD24INT_VS_CD24LOW_TCONV_THYMUS_UP	0.0162934	0.366961	8.50136	0.000280713	0.0120997	0.271569	0.0162934	0.366961	8.50136	0.000280713	0.0120997	0.271569	0.0162934	0.366961	8.50136	0.000280713	0.0120997	0.271569	0.0162934	0.366961	8.50136	0.000280713	0.0120997	0.271569	0.0162934	0.366961	8.50136	0.000280713	0.0120997	0.271569	0.0162934	0.366961	8.50136	0.000280713	0.0120997	0.271569	0.0162934	0.366961	8.50136	0.000280713	0.0120997	0.271569	0.0162934	0.366961	8.50136	0.000280713	0.0120997	0.271569	0.0162934
GOMF_INOSITOL_TETRAKISPHOSPHATE_PHOSPHATASE_ACTIVITY	-0.0173928	0.411402	-8.49293	0.000282101	0.0121028	0.265833	-0.0173928	0.411402	-8.49293	0.000282101	0.0121028	0.265833	-0.0173928	0.411402	-8.49293	0.000282101	0.0121028	0.265833	-0.0173928	0.411402	-8.49293	0.000282101	0.0121028	0.265833	-0.0173928	0.411402	-8.49293	0.000282101	0.0121028	0.265833	-0.0173928	0.411402	-8.49293	0.000282101	0.0121028	0.265833	-0.0173928	0.411402	-8.49293	0.000282101	0.0121028	0.265833	-0.0173928	0.411402	-8.49293	0.000282101	0.0121028	0.265833	-0.0173928
GOBP_3_UTR_MEDIATED_MRNA_DESTABILIZATION	0.0244838	0.409892	8.48792	0.000282931	0.0121028	0.262415	0.0244838	0.409892	8.48792	0.000282931	0.0121028	0.262415	0.0244838	0.409892	8.48792	0.000282931	0.0121028	0.262415	0.0244838	0.409892	8.48792	0.000282931	0.0121028	0.262415	0.0244838	0.409892	8.48792	0.000282931	0.0121028	0.262415	0.0244838	0.409892	8.48792	0.000282931	0.0121028	0.262415	0.0244838	0.409892	8.48792	0.000282931	0.0121028	0.262415	0.0244838	0.409892	8.48792	0.000282931	0.0121028	0.262415	0.0244838
GOCC_ACTOMYOSIN	-0.0187313	0.340898	-8.48778	0.000282954	0.0121028	0.262321	-0.0187313	0.340898	-8.48778	0.000282954	0.0121028	0.262321	-0.0187313	0.340898	-8.48778	0.000282954	0.0121028	0.262321	-0.0187313	0.340898	-8.48778	0.000282954	0.0121028	0.262321	-0.0187313	0.340898	-8.48778	0.000282954	0.0121028	0.262321	-0.0187313	0.340898	-8.48778	0.000282954	0.0121028	0.262321	-0.0187313	0.340898	-8.48778	0.000282954	0.0121028	0.262321	-0.0187313	0.340898	-8.48778	0.000282954	0.0121028	0.262321	-0.0187313
GOMF_THIOL_OXIDASE_ACTIVITY	0.018235	0.457543	8.48765	0.000282975	0.0121028	0.262234	0.018235	0.457543	8.48765	0.000282975	0.0121028	0.262234	0.018235	0.457543	8.48765	0.000282975	0.0121028	0.262234	0.018235	0.457543	8.48765	0.000282975	0.0121028	0.262234	0.018235	0.457543	8.48765	0.000282975	0.0121028	0.262234	0.018235	0.457543	8.48765	0.000282975	0.0121028	0.262234	0.018235	0.457543	8.48765	0.000282975	0.0121028	0.262234	0.018235	0.457543	8.48765	0.000282975	0.0121028	0.262234	0.018235
REACTOME_E2F_MEDIATED_REGULATION_OF_DNA_REPLICATION	-0.0127966	0.472127	-8.4773	0.000284697	0.0121315	0.255179	-0.0127966	0.472127	-8.4773	0.000284697	0.0121315	0.255179	-0.0127966	0.472127	-8.4773	0.000284697	0.0121315	0.255179	-0.0127966	0.472127	-8.4773	0.000284697	0.0121315	0.255179	-0.0127966	0.472127	-8.4773	0.000284697	0.0121315	0.255179	-0.0127966	0.472127	-8.4773	0.000284697	0.0121315	0.255179	-0.0127966	0.472127	-8.4773	0.000284697	0.0121315	0.255179	-0.0127966	0.472127	-8.4773	0.000284697	0.0121315	0.255179	-0.0127966
GSE7509_UNSTIM_VS_IFNA_STIM_IMMATURE_DC_UP	-0.0146025	0.483002	-8.47702	0.000284744	0.0121315	0.254985	-0.0146025	0.483002	-8.47702	0.000284744	0.0121315	0.254985	-0.0146025	0.483002	-8.47702	0.000284744	0.0121315	0.254985	-0.0146025	0.483002	-8.47702	0.000284744	0.0121315	0.254985	-0.0146025	0.483002	-8.47702	0.000284744	0.0121315	0.254985	-0.0146025	0.483002	-8.47702	0.000284744	0.0121315	0.254985	-0.0146025	0.483002	-8.47702	0.000284744	0.0121315	0.254985	-0.0146025	0.483002	-8.47702	0.000284744	0.0121315	0.254985	-0.0146025
GSE14769_UNSTIM_VS_40MIN_LPS_BMDM_DN	0.0208615	0.445951	8.44752	0.000289722	0.0122927	0.234827	0.0208615	0.445951	8.44752	0.000289722	0.0122927	0.234827	0.0208615	0.445951	8.44752	0.000289722	0.0122927	0.234827	0.0208615	0.445951	8.44752	0.000289722	0.0122927	0.234827	0.0208615	0.445951	8.44752	0.000289722	0.0122927	0.234827	0.0208615	0.445951	8.44752	0.000289722	0.0122927	0.234827	0.0208615	0.445951	8.44752	0.000289722	0.0122927	0.234827	0.0208615	0.445951	8.44752	0.000289722	0.0122927	0.234827	0.0208615
GOBP_REGULATION_OF_CELL_FATE_COMMITMENT	0.0341932	0.181927	8.44578	0.000290019	0.0122927	0.233636	0.0341932	0.181927	8.44578	0.000290019	0.0122927	0.233636	0.0341932	0.181927	8.44578	0.000290019	0.0122927	0.233636	0.0341932	0.181927	8.44578	0.000290019	0.0122927	0.233636	0.0341932	0.181927	8.44578	0.000290019	0.0122927	0.233636	0.0341932	0.181927	8.44578	0.000290019	0.0122927	0.233636	0.0341932	0.181927	8.44578	0.000290019	0.0122927	0.233636	0.0341932	0.181927	8.44578	0.000290019	0.0122927	0.233636	0.0341932
GOBP_NEGATIVE_REGULATION_OF_AXON_EXTENSION_INVOLVED_IN_AXON_GUIDANCE	0.0162598	0.336441	8.44475	0.000290194	0.0122927	0.232934	0.0162598	0.336441	8.44475	0.000290194	0.0122927	0.232934	0.0162598	0.336441	8.44475	0.000290194	0.0122927	0.232934	0.0162598	0.336441	8.44475	0.000290194	0.0122927	0.232934	0.0162598	0.336441	8.44475	0.000290194	0.0122927	0.232934	0.0162598	0.336441	8.44475	0.000290194	0.0122927	0.232934	0.0162598	0.336441	8.44475	0.000290194	0.0122927	0.232934	0.0162598	0.336441	8.44475	0.000290194	0.0122927	0.232934	0.0162598
GSE6092_B_BURGDOFERI_VS_B_BURGDORFERI_AND_IFNG_STIM_ENDOTHELIAL_CELL_DN	0.0165071	0.4423	8.42804	0.000293065	0.0123905	0.221483	0.0165071	0.4423	8.42804	0.000293065	0.0123905	0.221483	0.0165071	0.4423	8.42804	0.000293065	0.0123905	0.221483	0.0165071	0.4423	8.42804	0.000293065	0.0123905	0.221483	0.0165071	0.4423	8.42804	0.000293065	0.0123905	0.221483	0.0165071	0.4423	8.42804	0.000293065	0.0123905	0.221483	0.0165071	0.4423	8.42804	0.000293065	0.0123905	0.221483	0.0165071	0.4423	8.42804	0.000293065	0.0123905	0.221483	0.0165071
GOBP_BLASTODERM_SEGMENTATION	0.0281461	0.302425	8.41914	0.000294608	0.0124232	0.215376	0.0281461	0.302425	8.41914	0.000294608	0.0124232	0.215376	0.0281461	0.302425	8.41914	0.000294608	0.0124232	0.215376	0.0281461	0.302425	8.41914	0.000294608	0.0124232	0.215376	0.0281461	0.302425	8.41914	0.000294608	0.0124232	0.215376	0.0281461	0.302425	8.41914	0.000294608	0.0124232	0.215376	0.0281461	0.302425	8.41914	0.000294608	0.0124232	0.215376	0.0281461	0.302425	8.41914	0.000294608	0.0124232	0.215376	0.0281461
GOBP_CELLULAR_RESPONSE_TO_X_RAY	0.0135816	0.439719	8.4171	0.000294962	0.0124232	0.213981	0.0135816	0.439719	8.4171	0.000294962	0.0124232	0.213981	0.0135816	0.439719	8.4171	0.000294962	0.0124232	0.213981	0.0135816	0.439719	8.4171	0.000294962	0.0124232	0.213981	0.0135816	0.439719	8.4171	0.000294962	0.0124232	0.213981	0.0135816	0.439719	8.4171	0.000294962	0.0124232	0.213981	0.0135816	0.439719	8.4171	0.000294962	0.0124232	0.213981	0.0135816	0.439719	8.4171	0.000294962	0.0124232	0.213981	0.0135816
GOBP_PYRIMIDINE_NUCLEOSIDE_CATABOLIC_PROCESS	-0.0835927	0.112694	-8.40579	0.000296939	0.0124421	0.206209	-0.0835927	0.112694	-8.40579	0.000296939	0.0124421	0.206209	-0.0835927	0.112694	-8.40579	0.000296939	0.0124421	0.206209	-0.0835927	0.112694	-8.40579	0.000296939	0.0124421	0.206209	-0.0835927	0.112694	-8.40579	0.000296939	0.0124421	0.206209	-0.0835927	0.112694	-8.40579	0.000296939	0.0124421	0.206209	-0.0835927	0.112694	-8.40579	0.000296939	0.0124421	0.206209	-0.0835927	0.112694	-8.40579	0.000296939	0.0124421	0.206209	-0.0835927
GSE2770_TGFB_AND_IL4_VS_IL4_TREATED_ACT_CD4_TCELL_6H_UP	-0.0178649	0.481488	-8.40329	0.000297378	0.0124421	0.204489	-0.0178649	0.481488	-8.40329	0.000297378	0.0124421	0.204489	-0.0178649	0.481488	-8.40329	0.000297378	0.0124421	0.204489	-0.0178649	0.481488	-8.40329	0.000297378	0.0124421	0.204489	-0.0178649	0.481488	-8.40329	0.000297378	0.0124421	0.204489	-0.0178649	0.481488	-8.40329	0.000297378	0.0124421	0.204489	-0.0178649	0.481488	-8.40329	0.000297378	0.0124421	0.204489	-0.0178649	0.481488	-8.40329	0.000297378	0.0124421	0.204489	-0.0178649
GOBP_REGULATION_OF_IRON_ION_TRANSMEMBRANE_TRANSPORT	0.0182738	0.234839	8.40176	0.000297647	0.0124421	0.203439	0.0182738	0.234839	8.40176	0.000297647	0.0124421	0.203439	0.0182738	0.234839	8.40176	0.000297647	0.0124421	0.203439	0.0182738	0.234839	8.40176	0.000297647	0.0124421	0.203439	0.0182738	0.234839	8.40176	0.000297647	0.0124421	0.203439	0.0182738	0.234839	8.40176	0.000297647	0.0124421	0.203439	0.0182738	0.234839	8.40176	0.000297647	0.0124421	0.203439	0.0182738	0.234839	8.40176	0.000297647	0.0124421	0.203439	0.0182738
GOBP_POSITIVE_REGULATION_OF_INTRINSIC_APOPTOTIC_SIGNALING_PATHWAY_IN_RESPONSE_TO_DNA_DAMAGE	0.0138353	0.483735	8.39909	0.000298117	0.0124421	0.201604	0.0138353	0.483735	8.39909	0.000298117	0.0124421	0.201604	0.0138353	0.483735	8.39909	0.000298117	0.0124421	0.201604	0.0138353	0.483735	8.39909	0.000298117	0.0124421	0.201604	0.0138353	0.483735	8.39909	0.000298117	0.0124421	0.201604	0.0138353	0.483735	8.39909	0.000298117	0.0124421	0.201604	0.0138353	0.483735	8.39909	0.000298117	0.0124421	0.201604	0.0138353	0.483735	8.39909	0.000298117	0.0124421	0.201604	0.0138353
GOBP_REGULATION_OF_HORMONE_BIOSYNTHETIC_PROCESS	0.0166292	0.313661	8.39849	0.000298223	0.0124421	0.20119	0.0166292	0.313661	8.39849	0.000298223	0.0124421	0.20119	0.0166292	0.313661	8.39849	0.000298223	0.0124421	0.20119	0.0166292	0.313661	8.39849	0.000298223	0.0124421	0.20119	0.0166292	0.313661	8.39849	0.000298223	0.0124421	0.20119	0.0166292	0.313661	8.39849	0.000298223	0.0124421	0.20119	0.0166292	0.313661	8.39849	0.000298223	0.0124421	0.20119	0.0166292	0.313661	8.39849	0.000298223	0.0124421	0.20119	0.0166292
GSE21678_WT_VS_FOXO1_FOXO3_KO_TREG_UP	0.0182438	0.440195	8.39277	0.000299234	0.0124608	0.197254	0.0182438	0.440195	8.39277	0.000299234	0.0124608	0.197254	0.0182438	0.440195	8.39277	0.000299234	0.0124608	0.197254	0.0182438	0.440195	8.39277	0.000299234	0.0124608	0.197254	0.0182438	0.440195	8.39277	0.000299234	0.0124608	0.197254	0.0182438	0.440195	8.39277	0.000299234	0.0124608	0.197254	0.0182438	0.440195	8.39277	0.000299234	0.0124608	0.197254	0.0182438	0.440195	8.39277	0.000299234	0.0124608	0.197254	0.0182438
REACTOME_ATF6_ATF6_ALPHA_ACTIVATES_CHAPERONES	0.0130992	0.508274	8.37726	0.000301994	0.0125521	0.186573	0.0130992	0.508274	8.37726	0.000301994	0.0125521	0.186573	0.0130992	0.508274	8.37726	0.000301994	0.0125521	0.186573	0.0130992	0.508274	8.37726	0.000301994	0.0125521	0.186573	0.0130992	0.508274	8.37726	0.000301994	0.0125521	0.186573	0.0130992	0.508274	8.37726	0.000301994	0.0125521	0.186573	0.0130992	0.508274	8.37726	0.000301994	0.0125521	0.186573	0.0130992	0.508274	8.37726	0.000301994	0.0125521	0.186573	0.0130992
REACTOME_DNA_DAMAGE_REVERSAL	-0.0132958	0.471056	-8.3651	0.000304181	0.0126045	0.178181	-0.0132958	0.471056	-8.3651	0.000304181	0.0126045	0.178181	-0.0132958	0.471056	-8.3651	0.000304181	0.0126045	0.178181	-0.0132958	0.471056	-8.3651	0.000304181	0.0126045	0.178181	-0.0132958	0.471056	-8.3651	0.000304181	0.0126045	0.178181	-0.0132958	0.471056	-8.3651	0.000304181	0.0126045	0.178181	-0.0132958	0.471056	-8.3651	0.000304181	0.0126045	0.178181	-0.0132958	0.471056	-8.3651	0.000304181	0.0126045	0.178181	-0.0132958
GSE19941_LPS_VS_LPS_AND_IL10_STIM_IL10_KO_MACROPHAGE_UP1	-0.0134008	0.753599	-8.3639	0.000304397	0.0126045	0.177355	-0.0134008	0.753599	-8.3639	0.000304397	0.0126045	0.177355	-0.0134008	0.753599	-8.3639	0.000304397	0.0126045	0.177355	-0.0134008	0.753599	-8.3639	0.000304397	0.0126045	0.177355	-0.0134008	0.753599	-8.3639	0.000304397	0.0126045	0.177355	-0.0134008	0.753599	-8.3639	0.000304397	0.0126045	0.177355	-0.0134008	0.753599	-8.3639	0.000304397	0.0126045	0.177355	-0.0134008	0.753599	-8.3639	0.000304397	0.0126045	0.177355	-0.0134008
GSE13485_CTRL_VS_DAY1_YF17D_VACCINE_PBMC_UP1	0.0135851	0.751288	8.35064	0.000306804	0.0126804	0.168195	0.0135851	0.751288	8.35064	0.000306804	0.0126804	0.168195	0.0135851	0.751288	8.35064	0.000306804	0.0126804	0.168195	0.0135851	0.751288	8.35064	0.000306804	0.0126804	0.168195	0.0135851	0.751288	8.35064	0.000306804	0.0126804	0.168195	0.0135851	0.751288	8.35064	0.000306804	0.0126804	0.168195	0.0135851	0.751288	8.35064	0.000306804	0.0126804	0.168195	0.0135851	0.751288	8.35064	0.000306804	0.0126804	0.168195	0.0135851
GOBP_MULTICELLULAR_ORGANISMAL_IRON_ION_HOMEOSTASIS	0.0210541	0.325797	8.34145	0.000308485	0.0127099	0.161837	0.0210541	0.325797	8.34145	0.000308485	0.0127099	0.161837	0.0210541	0.325797	8.34145	0.000308485	0.0127099	0.161837	0.0210541	0.325797	8.34145	0.000308485	0.0127099	0.161837	0.0210541	0.325797	8.34145	0.000308485	0.0127099	0.161837	0.0210541	0.325797	8.34145	0.000308485	0.0127099	0.161837	0.0210541	0.325797	8.34145	0.000308485	0.0127099	0.161837	0.0210541	0.325797	8.34145	0.000308485	0.0127099	0.161837	0.0210541
GOBP_PROTEIN_UFMYLATION	-0.0141028	0.473953	-8.33874	0.000308984	0.0127099	0.159959	-0.0141028	0.473953	-8.33874	0.000308984	0.0127099	0.159959	-0.0141028	0.473953	-8.33874	0.000308984	0.0127099	0.159959	-0.0141028	0.473953	-8.33874	0.000308984	0.0127099	0.159959	-0.0141028	0.473953	-8.33874	0.000308984	0.0127099	0.159959	-0.0141028	0.473953	-8.33874	0.000308984	0.0127099	0.159959	-0.0141028	0.473953	-8.33874	0.000308984	0.0127099	0.159959	-0.0141028	0.473953	-8.33874	0.000308984	0.0127099	0.159959	-0.0141028
REACTOME_IRS_ACTIVATION	0.01886	0.285925	8.33735	0.00030924	0.0127099	0.158996	0.01886	0.285925	8.33735	0.00030924	0.0127099	0.158996	0.01886	0.285925	8.33735	0.00030924	0.0127099	0.158996	0.01886	0.285925	8.33735	0.00030924	0.0127099	0.158996	0.01886	0.285925	8.33735	0.00030924	0.0127099	0.158996	0.01886	0.285925	8.33735	0.00030924	0.0127099	0.158996	0.01886	0.285925	8.33735	0.00030924	0.0127099	0.158996	0.01886	0.285925	8.33735	0.00030924	0.0127099	0.158996	0.01886
GOBP_POSITIVE_REGULATION_OF_HORMONE_METABOLIC_PROCESS	0.0209906	0.335257	8.32838	0.000310895	0.0127542	0.152785	0.0209906	0.335257	8.32838	0.000310895	0.0127542	0.152785	0.0209906	0.335257	8.32838	0.000310895	0.0127542	0.152785	0.0209906	0.335257	8.32838	0.000310895	0.0127542	0.152785	0.0209906	0.335257	8.32838	0.000310895	0.0127542	0.152785	0.0209906	0.335257	8.32838	0.000310895	0.0127542	0.152785	0.0209906	0.335257	8.32838	0.000310895	0.0127542	0.152785	0.0209906	0.335257	8.32838	0.000310895	0.0127542	0.152785	0.0209906
KEGG_DRUG_METABOLISM_CYTOCHROME_P450	-0.0492836	0.0592809	-8.30757	0.000314778	0.0128507	0.138346	-0.0492836	0.0592809	-8.30757	0.000314778	0.0128507	0.138346	-0.0492836	0.0592809	-8.30757	0.000314778	0.0128507	0.138346	-0.0492836	0.0592809	-8.30757	0.000314778	0.0128507	0.138346	-0.0492836	0.0592809	-8.30757	0.000314778	0.0128507	0.138346	-0.0492836	0.0592809	-8.30757	0.000314778	0.0128507	0.138346	-0.0492836	0.0592809	-8.30757	0.000314778	0.0128507	0.138346	-0.0492836	0.0592809	-8.30757	0.000314778	0.0128507	0.138346	-0.0492836
GOCC_I_BAND	-0.0167038	0.248657	-8.30727	0.000314834	0.0128507	0.13814	-0.0167038	0.248657	-8.30727	0.000314834	0.0128507	0.13814	-0.0167038	0.248657	-8.30727	0.000314834	0.0128507	0.13814	-0.0167038	0.248657	-8.30727	0.000314834	0.0128507	0.13814	-0.0167038	0.248657	-8.30727	0.000314834	0.0128507	0.13814	-0.0167038	0.248657	-8.30727	0.000314834	0.0128507	0.13814	-0.0167038	0.248657	-8.30727	0.000314834	0.0128507	0.13814	-0.0167038	0.248657	-8.30727	0.000314834	0.0128507	0.13814	-0.0167038
GSE36826_NORMAL_VS_STAPH_AUREUS_INF_IL1R_KO_SKIN_UP1	-0.0196906	0.659974	-8.30644	0.000314991	0.0128507	0.137563	-0.0196906	0.659974	-8.30644	0.000314991	0.0128507	0.137563	-0.0196906	0.659974	-8.30644	0.000314991	0.0128507	0.137563	-0.0196906	0.659974	-8.30644	0.000314991	0.0128507	0.137563	-0.0196906	0.659974	-8.30644	0.000314991	0.0128507	0.137563	-0.0196906	0.659974	-8.30644	0.000314991	0.0128507	0.137563	-0.0196906	0.659974	-8.30644	0.000314991	0.0128507	0.137563	-0.0196906	0.659974	-8.30644	0.000314991	0.0128507	0.137563	-0.0196906
REACTOME_HDR_THROUGH_MMEJ_ALT_NHEJ	-0.0199882	0.468941	-8.30153	0.000315915	0.0128544	0.134154	-0.0199882	0.468941	-8.30153	0.000315915	0.0128544	0.134154	-0.0199882	0.468941	-8.30153	0.000315915	0.0128544	0.134154	-0.0199882	0.468941	-8.30153	0.000315915	0.0128544	0.134154	-0.0199882	0.468941	-8.30153	0.000315915	0.0128544	0.134154	-0.0199882	0.468941	-8.30153	0.000315915	0.0128544	0.134154	-0.0199882	0.468941	-8.30153	0.000315915	0.0128544	0.134154	-0.0199882	0.468941	-8.30153	0.000315915	0.0128544	0.134154	-0.0199882
GOBP_REGULATION_OF_CALCIDIOL_1_MONOOXYGENASE_ACTIVITY	0.0247939	0.147236	8.29978	0.000316246	0.0128544	0.132938	0.0247939	0.147236	8.29978	0.000316246	0.0128544	0.132938	0.0247939	0.147236	8.29978	0.000316246	0.0128544	0.132938	0.0247939	0.147236	8.29978	0.000316246	0.0128544	0.132938	0.0247939	0.147236	8.29978	0.000316246	0.0128544	0.132938	0.0247939	0.147236	8.29978	0.000316246	0.0128544	0.132938	0.0247939	0.147236	8.29978	0.000316246	0.0128544	0.132938	0.0247939	0.147236	8.29978	0.000316246	0.0128544	0.132938	0.0247939
REACTOME_CASPASE_ACTIVATION_VIA_DEATH_RECEPTORS_IN_THE_PRESENCE_OF_LIGAND	0.0130438	0.322467	8.28934	0.000318226	0.0129112	0.125676	0.0130438	0.322467	8.28934	0.000318226	0.0129112	0.125676	0.0130438	0.322467	8.28934	0.000318226	0.0129112	0.125676	0.0130438	0.322467	8.28934	0.000318226	0.0129112	0.125676	0.0130438	0.322467	8.28934	0.000318226	0.0129112	0.125676	0.0130438	0.322467	8.28934	0.000318226	0.0129112	0.125676	0.0130438	0.322467	8.28934	0.000318226	0.0129112	0.125676	0.0130438	0.322467	8.28934	0.000318226	0.0129112	0.125676	0.0130438
GOCC_FILOPODIUM_TIP	-0.0157386	0.35226	-8.28247	0.000319536	0.0129406	0.120896	-0.0157386	0.35226	-8.28247	0.000319536	0.0129406	0.120896	-0.0157386	0.35226	-8.28247	0.000319536	0.0129406	0.120896	-0.0157386	0.35226	-8.28247	0.000319536	0.0129406	0.120896	-0.0157386	0.35226	-8.28247	0.000319536	0.0129406	0.120896	-0.0157386	0.35226	-8.28247	0.000319536	0.0129406	0.120896	-0.0157386	0.35226	-8.28247	0.000319536	0.0129406	0.120896	-0.0157386	0.35226	-8.28247	0.000319536	0.0129406	0.120896	-0.0157386
REACTOME_RUNX3_REGULATES_P14_ARF	0.0166593	0.459475	8.27711	0.000320564	0.0129585	0.117161	0.0166593	0.459475	8.27711	0.000320564	0.0129585	0.117161	0.0166593	0.459475	8.27711	0.000320564	0.0129585	0.117161	0.0166593	0.459475	8.27711	0.000320564	0.0129585	0.117161	0.0166593	0.459475	8.27711	0.000320564	0.0129585	0.117161	0.0166593	0.459475	8.27711	0.000320564	0.0129585	0.117161	0.0166593	0.459475	8.27711	0.000320564	0.0129585	0.117161	0.0166593	0.459475	8.27711	0.000320564	0.0129585	0.117161	0.0166593
GSE21927_SPLEEN_VS_BONE_MARROW_MONOCYTE_BALBC_UP	-0.016185	0.448891	-8.27128	0.000321686	0.0129596	0.113098	-0.016185	0.448891	-8.27128	0.000321686	0.0129596	0.113098	-0.016185	0.448891	-8.27128	0.000321686	0.0129596	0.113098	-0.016185	0.448891	-8.27128	0.000321686	0.0129596	0.113098	-0.016185	0.448891	-8.27128	0.000321686	0.0129596	0.113098	-0.016185	0.448891	-8.27128	0.000321686	0.0129596	0.113098	-0.016185	0.448891	-8.27128	0.000321686	0.0129596	0.113098	-0.016185	0.448891	-8.27128	0.000321686	0.0129596	0.113098	-0.016185
GSE3982_MAC_VS_BASOPHIL_UP	-0.0141431	0.434291	-8.27088	0.000321764	0.0129596	0.112815	-0.0141431	0.434291	-8.27088	0.000321764	0.0129596	0.112815	-0.0141431	0.434291	-8.27088	0.000321764	0.0129596	0.112815	-0.0141431	0.434291	-8.27088	0.000321764	0.0129596	0.112815	-0.0141431	0.434291	-8.27088	0.000321764	0.0129596	0.112815	-0.0141431	0.434291	-8.27088	0.000321764	0.0129596	0.112815	-0.0141431	0.434291	-8.27088	0.000321764	0.0129596	0.112815	-0.0141431	0.434291	-8.27088	0.000321764	0.0129596	0.112815	-0.0141431
GOBP_EMBRYONIC_HEART_TUBE_DEVELOPMENT	0.0185599	0.318128	8.2654	0.000322821	0.0129781	0.108999	0.0185599	0.318128	8.2654	0.000322821	0.0129781	0.108999	0.0185599	0.318128	8.2654	0.000322821	0.0129781	0.108999	0.0185599	0.318128	8.2654	0.000322821	0.0129781	0.108999	0.0185599	0.318128	8.2654	0.000322821	0.0129781	0.108999	0.0185599	0.318128	8.2654	0.000322821	0.0129781	0.108999	0.0185599	0.318128	8.2654	0.000322821	0.0129781	0.108999	0.0185599	0.318128	8.2654	0.000322821	0.0129781	0.108999	0.0185599
GSE3039_B2_VS_B1_BCELL_DN1	-0.0228752	0.65827	-8.25586	0.000324676	0.0129781	0.102335	-0.0228752	0.65827	-8.25586	0.000324676	0.0129781	0.102335	-0.0228752	0.65827	-8.25586	0.000324676	0.0129781	0.102335	-0.0228752	0.65827	-8.25586	0.000324676	0.0129781	0.102335	-0.0228752	0.65827	-8.25586	0.000324676	0.0129781	0.102335	-0.0228752	0.65827	-8.25586	0.000324676	0.0129781	0.102335	-0.0228752	0.65827	-8.25586	0.000324676	0.0129781	0.102335	-0.0228752	0.65827	-8.25586	0.000324676	0.0129781	0.102335	-0.0228752
GOBP_COLLATERAL_SPROUTING_IN_ABSENCE_OF_INJURY	0.0157328	0.348137	8.24892	0.000326031	0.0129781	0.0974914	0.0157328	0.348137	8.24892	0.000326031	0.0129781	0.0974914	0.0157328	0.348137	8.24892	0.000326031	0.0129781	0.0974914	0.0157328	0.348137	8.24892	0.000326031	0.0129781	0.0974914	0.0157328	0.348137	8.24892	0.000326031	0.0129781	0.0974914	0.0157328	0.348137	8.24892	0.000326031	0.0129781	0.0974914	0.0157328	0.348137	8.24892	0.000326031	0.0129781	0.0974914	0.0157328	0.348137	8.24892	0.000326031	0.0129781	0.0974914	0.0157328
GOBP_RESPONSE_TO_MITOCHONDRIAL_DEPOLARISATION	-0.0121355	0.470787	-8.2477	0.00032627	0.0129781	0.0966387	-0.0121355	0.470787	-8.2477	0.00032627	0.0129781	0.0966387	-0.0121355	0.470787	-8.2477	0.00032627	0.0129781	0.0966387	-0.0121355	0.470787	-8.2477	0.00032627	0.0129781	0.0966387	-0.0121355	0.470787	-8.2477	0.00032627	0.0129781	0.0966387	-0.0121355	0.470787	-8.2477	0.00032627	0.0129781	0.0966387	-0.0121355	0.470787	-8.2477	0.00032627	0.0129781	0.0966387	-0.0121355	0.470787	-8.2477	0.00032627	0.0129781	0.0966387	-0.0121355
REACTOME_INHIBITION_OF_REPLICATION_INITIATION_OF_DAMAGED_DNA_BY_RB1_E2F1	-0.0122859	0.466331	-8.2455	0.000326701	0.0129781	0.0951014	-0.0122859	0.466331	-8.2455	0.000326701	0.0129781	0.0951014	-0.0122859	0.466331	-8.2455	0.000326701	0.0129781	0.0951014	-0.0122859	0.466331	-8.2455	0.000326701	0.0129781	0.0951014	-0.0122859	0.466331	-8.2455	0.000326701	0.0129781	0.0951014	-0.0122859	0.466331	-8.2455	0.000326701	0.0129781	0.0951014	-0.0122859	0.466331	-8.2455	0.000326701	0.0129781	0.0951014	-0.0122859	0.466331	-8.2455	0.000326701	0.0129781	0.0951014	-0.0122859
GOBP_EMBRYONIC_HEART_TUBE_MORPHOGENESIS	0.0221849	0.320213	8.24133	0.000327522	0.0129781	0.0921842	0.0221849	0.320213	8.24133	0.000327522	0.0129781	0.0921842	0.0221849	0.320213	8.24133	0.000327522	0.0129781	0.0921842	0.0221849	0.320213	8.24133	0.000327522	0.0129781	0.0921842	0.0221849	0.320213	8.24133	0.000327522	0.0129781	0.0921842	0.0221849	0.320213	8.24133	0.000327522	0.0129781	0.0921842	0.0221849	0.320213	8.24133	0.000327522	0.0129781	0.0921842	0.0221849	0.320213	8.24133	0.000327522	0.0129781	0.0921842	0.0221849
GOCC_CELL_DIVISION_SITE	-0.0137912	0.37977	-8.24062	0.000327662	0.0129781	0.0916855	-0.0137912	0.37977	-8.24062	0.000327662	0.0129781	0.0916855	-0.0137912	0.37977	-8.24062	0.000327662	0.0129781	0.0916855	-0.0137912	0.37977	-8.24062	0.000327662	0.0129781	0.0916855	-0.0137912	0.37977	-8.24062	0.000327662	0.0129781	0.0916855	-0.0137912	0.37977	-8.24062	0.000327662	0.0129781	0.0916855	-0.0137912	0.37977	-8.24062	0.000327662	0.0129781	0.0916855	-0.0137912	0.37977	-8.24062	0.000327662	0.0129781	0.0916855	-0.0137912
GOBP_TRNA_3_END_PROCESSING	0.0131911	0.451456	8.24	0.000327784	0.0129781	0.0912543	0.0131911	0.451456	8.24	0.000327784	0.0129781	0.0912543	0.0131911	0.451456	8.24	0.000327784	0.0129781	0.0912543	0.0131911	0.451456	8.24	0.000327784	0.0129781	0.0912543	0.0131911	0.451456	8.24	0.000327784	0.0129781	0.0912543	0.0131911	0.451456	8.24	0.000327784	0.0129781	0.0912543	0.0131911	0.451456	8.24	0.000327784	0.0129781	0.0912543	0.0131911	0.451456	8.24	0.000327784	0.0129781	0.0912543	0.0131911
GOBP_VALINE_METABOLIC_PROCESS	-0.0155224	0.432938	-8.23892	0.000327998	0.0129781	0.0904954	-0.0155224	0.432938	-8.23892	0.000327998	0.0129781	0.0904954	-0.0155224	0.432938	-8.23892	0.000327998	0.0129781	0.0904954	-0.0155224	0.432938	-8.23892	0.000327998	0.0129781	0.0904954	-0.0155224	0.432938	-8.23892	0.000327998	0.0129781	0.0904954	-0.0155224	0.432938	-8.23892	0.000327998	0.0129781	0.0904954	-0.0155224	0.432938	-8.23892	0.000327998	0.0129781	0.0904954	-0.0155224	0.432938	-8.23892	0.000327998	0.0129781	0.0904954	-0.0155224
REACTOME_CYTOCHROME_C_MEDIATED_APOPTOTIC_RESPONSE	-0.0134813	0.463897	-8.23626	0.000328522	0.0129781	0.0886385	-0.0134813	0.463897	-8.23626	0.000328522	0.0129781	0.0886385	-0.0134813	0.463897	-8.23626	0.000328522	0.0129781	0.0886385	-0.0134813	0.463897	-8.23626	0.000328522	0.0129781	0.0886385	-0.0134813	0.463897	-8.23626	0.000328522	0.0129781	0.0886385	-0.0134813	0.463897	-8.23626	0.000328522	0.0129781	0.0886385	-0.0134813	0.463897	-8.23626	0.000328522	0.0129781	0.0886385	-0.0134813	0.463897	-8.23626	0.000328522	0.0129781	0.0886385	-0.0134813
GOBP_POSITIVE_REGULATION_OF_MRNA_CATABOLIC_PROCESS	0.0163364	0.433854	8.23516	0.000328739	0.0129781	0.0878696	0.0163364	0.433854	8.23516	0.000328739	0.0129781	0.0878696	0.0163364	0.433854	8.23516	0.000328739	0.0129781	0.0878696	0.0163364	0.433854	8.23516	0.000328739	0.0129781	0.0878696	0.0163364	0.433854	8.23516	0.000328739	0.0129781	0.0878696	0.0163364	0.433854	8.23516	0.000328739	0.0129781	0.0878696	0.0163364	0.433854	8.23516	0.000328739	0.0129781	0.0878696	0.0163364	0.433854	8.23516	0.000328739	0.0129781	0.0878696	0.0163364
GSE16385_ROSIGLITAZONE_IFNG_TNF_VS_IL4_STIM_MACROPHAGE_UP1	0.0136864	0.503914	8.23251	0.000329265	0.0129781	0.0860091	0.0136864	0.503914	8.23251	0.000329265	0.0129781	0.0860091	0.0136864	0.503914	8.23251	0.000329265	0.0129781	0.0860091	0.0136864	0.503914	8.23251	0.000329265	0.0129781	0.0860091	0.0136864	0.503914	8.23251	0.000329265	0.0129781	0.0860091	0.0136864	0.503914	8.23251	0.000329265	0.0129781	0.0860091	0.0136864	0.503914	8.23251	0.000329265	0.0129781	0.0860091	0.0136864	0.503914	8.23251	0.000329265	0.0129781	0.0860091	0.0136864
GOBP_SMALL_GTPASE_MEDIATED_SIGNAL_TRANSDUCTION	-0.0154118	0.34423	-8.21183	0.000333393	0.0130849	0.0715186	-0.0154118	0.34423	-8.21183	0.000333393	0.0130849	0.0715186	-0.0154118	0.34423	-8.21183	0.000333393	0.0130849	0.0715186	-0.0154118	0.34423	-8.21183	0.000333393	0.0130849	0.0715186	-0.0154118	0.34423	-8.21183	0.000333393	0.0130849	0.0715186	-0.0154118	0.34423	-8.21183	0.000333393	0.0130849	0.0715186	-0.0154118	0.34423	-8.21183	0.000333393	0.0130849	0.0715186	-0.0154118	0.34423	-8.21183	0.000333393	0.0130849	0.0715186	-0.0154118
GSE14415_INDUCED_TREG_VS_FAILED_INDUCED_TREG_UP1	-0.0158972	0.768954	-8.21088	0.000333584	0.0130849	0.0708492	-0.0158972	0.768954	-8.21088	0.000333584	0.0130849	0.0708492	-0.0158972	0.768954	-8.21088	0.000333584	0.0130849	0.0708492	-0.0158972	0.768954	-8.21088	0.000333584	0.0130849	0.0708492	-0.0158972	0.768954	-8.21088	0.000333584	0.0130849	0.0708492	-0.0158972	0.768954	-8.21088	0.000333584	0.0130849	0.0708492	-0.0158972	0.768954	-8.21088	0.000333584	0.0130849	0.0708492	-0.0158972	0.768954	-8.21088	0.000333584	0.0130849	0.0708492	-0.0158972
GOCC_PERIKARYON	-0.0239166	0.237483	-8.21005	0.00033375	0.0130849	0.0702728	-0.0239166	0.237483	-8.21005	0.00033375	0.0130849	0.0702728	-0.0239166	0.237483	-8.21005	0.00033375	0.0130849	0.0702728	-0.0239166	0.237483	-8.21005	0.00033375	0.0130849	0.0702728	-0.0239166	0.237483	-8.21005	0.00033375	0.0130849	0.0702728	-0.0239166	0.237483	-8.21005	0.00033375	0.0130849	0.0702728	-0.0239166	0.237483	-8.21005	0.00033375	0.0130849	0.0702728	-0.0239166	0.237483	-8.21005	0.00033375	0.0130849	0.0702728	-0.0239166
GSE13547_CTRL_VS_ANTI_IGM_STIM_BCELL_12H_UP1	-0.0140796	0.737106	-8.20331	0.000335112	0.013115	0.0655362	-0.0140796	0.737106	-8.20331	0.000335112	0.013115	0.0655362	-0.0140796	0.737106	-8.20331	0.000335112	0.013115	0.0655362	-0.0140796	0.737106	-8.20331	0.000335112	0.013115	0.0655362	-0.0140796	0.737106	-8.20331	0.000335112	0.013115	0.0655362	-0.0140796	0.737106	-8.20331	0.000335112	0.013115	0.0655362	-0.0140796	0.737106	-8.20331	0.000335112	0.013115	0.0655362	-0.0140796	0.737106	-8.20331	0.000335112	0.013115	0.0655362	-0.0140796
GOBP_REGULATION_OF_SMAD_PROTEIN_COMPLEX_ASSEMBLY	0.0152133	0.392842	8.18324	0.000339201	0.0132516	0.0514285	0.0152133	0.392842	8.18324	0.000339201	0.0132516	0.0514285	0.0152133	0.392842	8.18324	0.000339201	0.0132516	0.0514285	0.0152133	0.392842	8.18324	0.000339201	0.0132516	0.0514285	0.0152133	0.392842	8.18324	0.000339201	0.0132516	0.0514285	0.0152133	0.392842	8.18324	0.000339201	0.0132516	0.0514285	0.0152133	0.392842	8.18324	0.000339201	0.0132516	0.0514285	0.0152133	0.392842	8.18324	0.000339201	0.0132516	0.0514285	0.0152133
GSE17974_0.5H_VS_72H_UNTREATED_IN_VITRO_CD4_TCELL_UP	0.0217469	0.480591	8.1697	0.000341994	0.0133104	0.0418903	0.0217469	0.480591	8.1697	0.000341994	0.0133104	0.0418903	0.0217469	0.480591	8.1697	0.000341994	0.0133104	0.0418903	0.0217469	0.480591	8.1697	0.000341994	0.0133104	0.0418903	0.0217469	0.480591	8.1697	0.000341994	0.0133104	0.0418903	0.0217469	0.480591	8.1697	0.000341994	0.0133104	0.0418903	0.0217469	0.480591	8.1697	0.000341994	0.0133104	0.0418903	0.0217469	0.480591	8.1697	0.000341994	0.0133104	0.0418903	0.0217469
GOCC_PRE_SNORNP_COMPLEX	0.0119967	0.474569	8.16731	0.000342489	0.0133104	0.0402058	0.0119967	0.474569	8.16731	0.000342489	0.0133104	0.0402058	0.0119967	0.474569	8.16731	0.000342489	0.0133104	0.0402058	0.0119967	0.474569	8.16731	0.000342489	0.0133104	0.0402058	0.0119967	0.474569	8.16731	0.000342489	0.0133104	0.0402058	0.0119967	0.474569	8.16731	0.000342489	0.0133104	0.0402058	0.0119967	0.474569	8.16731	0.000342489	0.0133104	0.0402058	0.0119967	0.474569	8.16731	0.000342489	0.0133104	0.0402058	0.0119967
GSE42021_CD24HI_TREG_VS_CD24HI_TCONV_THYMUS_DN1	0.0232852	0.633858	8.16719	0.000342512	0.0133104	0.0401269	0.0232852	0.633858	8.16719	0.000342512	0.0133104	0.0401269	0.0232852	0.633858	8.16719	0.000342512	0.0133104	0.0401269	0.0232852	0.633858	8.16719	0.000342512	0.0133104	0.0401269	0.0232852	0.633858	8.16719	0.000342512	0.0133104	0.0401269	0.0232852	0.633858	8.16719	0.000342512	0.0133104	0.0401269	0.0232852	0.633858	8.16719	0.000342512	0.0133104	0.0401269	0.0232852	0.633858	8.16719	0.000342512	0.0133104	0.0401269	0.0232852
GOBP_TRIPARTITE_REGIONAL_SUBDIVISION	0.0271049	0.293623	8.15891	0.000344237	0.0133413	0.0342851	0.0271049	0.293623	8.15891	0.000344237	0.0133413	0.0342851	0.0271049	0.293623	8.15891	0.000344237	0.0133413	0.0342851	0.0271049	0.293623	8.15891	0.000344237	0.0133413	0.0342851	0.0271049	0.293623	8.15891	0.000344237	0.0133413	0.0342851	0.0271049	0.293623	8.15891	0.000344237	0.0133413	0.0342851	0.0271049	0.293623	8.15891	0.000344237	0.0133413	0.0342851	0.0271049	0.293623	8.15891	0.000344237	0.0133413	0.0342851	0.0271049
GOMF_PEPTIDYL_PROLINE_DIOXYGENASE_ACTIVITY	-0.0176188	0.400278	-8.15755	0.000344522	0.0133413	0.0333218	-0.0176188	0.400278	-8.15755	0.000344522	0.0133413	0.0333218	-0.0176188	0.400278	-8.15755	0.000344522	0.0133413	0.0333218	-0.0176188	0.400278	-8.15755	0.000344522	0.0133413	0.0333218	-0.0176188	0.400278	-8.15755	0.000344522	0.0133413	0.0333218	-0.0176188	0.400278	-8.15755	0.000344522	0.0133413	0.0333218	-0.0176188	0.400278	-8.15755	0.000344522	0.0133413	0.0333218	-0.0176188	0.400278	-8.15755	0.000344522	0.0133413	0.0333218	-0.0176188
GSE3982_DC_VS_BASOPHIL_UP1	-0.0218674	0.581776	-8.15462	0.000345135	0.0133413	0.0312547	-0.0218674	0.581776	-8.15462	0.000345135	0.0133413	0.0312547	-0.0218674	0.581776	-8.15462	0.000345135	0.0133413	0.0312547	-0.0218674	0.581776	-8.15462	0.000345135	0.0133413	0.0312547	-0.0218674	0.581776	-8.15462	0.000345135	0.0133413	0.0312547	-0.0218674	0.581776	-8.15462	0.000345135	0.0133413	0.0312547	-0.0218674	0.581776	-8.15462	0.000345135	0.0133413	0.0312547	-0.0218674	0.581776	-8.15462	0.000345135	0.0133413	0.0312547	-0.0218674
GSE8515_IL1_VS_IL6_4H_STIM_MAC_UP1	0.0219119	0.540897	8.15176	0.000345734	0.0133413	0.0292364	0.0219119	0.540897	8.15176	0.000345734	0.0133413	0.0292364	0.0219119	0.540897	8.15176	0.000345734	0.0133413	0.0292364	0.0219119	0.540897	8.15176	0.000345734	0.0133413	0.0292364	0.0219119	0.540897	8.15176	0.000345734	0.0133413	0.0292364	0.0219119	0.540897	8.15176	0.000345734	0.0133413	0.0292364	0.0219119	0.540897	8.15176	0.000345734	0.0133413	0.0292364	0.0219119	0.540897	8.15176	0.000345734	0.0133413	0.0292364	0.0219119
GOCC_EPSILON_DNA_POLYMERASE_COMPLEX	-0.0182279	0.455383	-8.14895	0.000346325	0.0133413	0.0272511	-0.0182279	0.455383	-8.14895	0.000346325	0.0133413	0.0272511	-0.0182279	0.455383	-8.14895	0.000346325	0.0133413	0.0272511	-0.0182279	0.455383	-8.14895	0.000346325	0.0133413	0.0272511	-0.0182279	0.455383	-8.14895	0.000346325	0.0133413	0.0272511	-0.0182279	0.455383	-8.14895	0.000346325	0.0133413	0.0272511	-0.0182279	0.455383	-8.14895	0.000346325	0.0133413	0.0272511	-0.0182279	0.455383	-8.14895	0.000346325	0.0133413	0.0272511	-0.0182279
REACTOME_E2F_ENABLED_INHIBITION_OF_PRE_REPLICATION_COMPLEX_FORMATION	-0.0135248	0.480258	-8.11764	0.000352982	0.0135519	0.00510332	-0.0135248	0.480258	-8.11764	0.000352982	0.0135519	0.00510332	-0.0135248	0.480258	-8.11764	0.000352982	0.0135519	0.00510332	-0.0135248	0.480258	-8.11764	0.000352982	0.0135519	0.00510332	-0.0135248	0.480258	-8.11764	0.000352982	0.0135519	0.00510332	-0.0135248	0.480258	-8.11764	0.000352982	0.0135519	0.00510332	-0.0135248	0.480258	-8.11764	0.000352982	0.0135519	0.00510332	-0.0135248	0.480258	-8.11764	0.000352982	0.0135519	0.00510332	-0.0135248
REACTOME_RUNX3_REGULATES_CDKN1A_TRANSCRIPTION	0.0151372	0.481479	8.11533	0.00035348	0.0135519	0.00346247	0.0151372	0.481479	8.11533	0.00035348	0.0135519	0.00346247	0.0151372	0.481479	8.11533	0.00035348	0.0135519	0.00346247	0.0151372	0.481479	8.11533	0.00035348	0.0135519	0.00346247	0.0151372	0.481479	8.11533	0.00035348	0.0135519	0.00346247	0.0151372	0.481479	8.11533	0.00035348	0.0135519	0.00346247	0.0151372	0.481479	8.11533	0.00035348	0.0135519	0.00346247	0.0151372	0.481479	8.11533	0.00035348	0.0135519	0.00346247	0.0151372
GOCC_MICOS_COMPLEX	-0.0160139	0.469948	-8.11126	0.000354358	0.0135519	0.000576274	-0.0160139	0.469948	-8.11126	0.000354358	0.0135519	0.000576274	-0.0160139	0.469948	-8.11126	0.000354358	0.0135519	0.000576274	-0.0160139	0.469948	-8.11126	0.000354358	0.0135519	0.000576274	-0.0160139	0.469948	-8.11126	0.000354358	0.0135519	0.000576274	-0.0160139	0.469948	-8.11126	0.000354358	0.0135519	0.000576274	-0.0160139	0.469948	-8.11126	0.000354358	0.0135519	0.000576274	-0.0160139	0.469948	-8.11126	0.000354358	0.0135519	0.000576274	-0.0160139
GSE5503_LIVER_DC_VS_PLN_DC_ACTIVATED_ALLOGENIC_TCELL_UP1	-0.0155744	0.609155	-8.10945	0.00035475	0.0135519	-0.000706855	-0.0155744	0.609155	-8.10945	0.00035475	0.0135519	-0.000706855	-0.0155744	0.609155	-8.10945	0.00035475	0.0135519	-0.000706855	-0.0155744	0.609155	-8.10945	0.00035475	0.0135519	-0.000706855	-0.0155744	0.609155	-8.10945	0.00035475	0.0135519	-0.000706855	-0.0155744	0.609155	-8.10945	0.00035475	0.0135519	-0.000706855	-0.0155744	0.609155	-8.10945	0.00035475	0.0135519	-0.000706855	-0.0155744	0.609155	-8.10945	0.00035475	0.0135519	-0.000706855	-0.0155744
REACTOME_INTERLEUKIN_10_SIGNALING	0.043378	0.0346815	8.10896	0.000354856	0.0135519	-0.00105451	0.043378	0.0346815	8.10896	0.000354856	0.0135519	-0.00105451	0.043378	0.0346815	8.10896	0.000354856	0.0135519	-0.00105451	0.043378	0.0346815	8.10896	0.000354856	0.0135519	-0.00105451	0.043378	0.0346815	8.10896	0.000354856	0.0135519	-0.00105451	0.043378	0.0346815	8.10896	0.000354856	0.0135519	-0.00105451	0.043378	0.0346815	8.10896	0.000354856	0.0135519	-0.00105451	0.043378	0.0346815	8.10896	0.000354856	0.0135519	-0.00105451	0.043378
ANDERSON_BLOOD_CN54GP140_ADJUVANTED_WITH_GLA_AF_AGE_18_45YO_6HR_UP	-0.0173463	0.373133	-8.10234	0.000356291	0.0135833	-0.00574865	-0.0173463	0.373133	-8.10234	0.000356291	0.0135833	-0.00574865	-0.0173463	0.373133	-8.10234	0.000356291	0.0135833	-0.00574865	-0.0173463	0.373133	-8.10234	0.000356291	0.0135833	-0.00574865	-0.0173463	0.373133	-8.10234	0.000356291	0.0135833	-0.00574865	-0.0173463	0.373133	-8.10234	0.000356291	0.0135833	-0.00574865	-0.0173463	0.373133	-8.10234	0.000356291	0.0135833	-0.00574865	-0.0173463	0.373133	-8.10234	0.000356291	0.0135833	-0.00574865	-0.0173463
GOMF_KINESIN_BINDING	-0.0288055	0.385416	-8.09345	0.00035823	0.0136337	-0.0120642	-0.0288055	0.385416	-8.09345	0.00035823	0.0136337	-0.0120642	-0.0288055	0.385416	-8.09345	0.00035823	0.0136337	-0.0120642	-0.0288055	0.385416	-8.09345	0.00035823	0.0136337	-0.0120642	-0.0288055	0.385416	-8.09345	0.00035823	0.0136337	-0.0120642	-0.0288055	0.385416	-8.09345	0.00035823	0.0136337	-0.0120642	-0.0288055	0.385416	-8.09345	0.00035823	0.0136337	-0.0120642	-0.0288055	0.385416	-8.09345	0.00035823	0.0136337	-0.0120642	-0.0288055
GOBP_NEGATIVE_REGULATION_OF_T_HELPER_CELL_DIFFERENTIATION	0.0472431	0.272533	8.08662	0.000359728	0.0136357	-0.0169189	0.0472431	0.272533	8.08662	0.000359728	0.0136357	-0.0169189	0.0472431	0.272533	8.08662	0.000359728	0.0136357	-0.0169189	0.0472431	0.272533	8.08662	0.000359728	0.0136357	-0.0169189	0.0472431	0.272533	8.08662	0.000359728	0.0136357	-0.0169189	0.0472431	0.272533	8.08662	0.000359728	0.0136357	-0.0169189	0.0472431	0.272533	8.08662	0.000359728	0.0136357	-0.0169189	0.0472431	0.272533	8.08662	0.000359728	0.0136357	-0.0169189	0.0472431
GOBP_L_ARGININE_TRANSMEMBRANE_TRANSPORT	0.0196768	0.391446	8.08478	0.000360133	0.0136357	-0.0182275	0.0196768	0.391446	8.08478	0.000360133	0.0136357	-0.0182275	0.0196768	0.391446	8.08478	0.000360133	0.0136357	-0.0182275	0.0196768	0.391446	8.08478	0.000360133	0.0136357	-0.0182275	0.0196768	0.391446	8.08478	0.000360133	0.0136357	-0.0182275	0.0196768	0.391446	8.08478	0.000360133	0.0136357	-0.0182275	0.0196768	0.391446	8.08478	0.000360133	0.0136357	-0.0182275	0.0196768	0.391446	8.08478	0.000360133	0.0136357	-0.0182275	0.0196768
GOBP_ARGININE_TRANSMEMBRANE_TRANSPORT	0.0196768	0.391446	8.08478	0.000360133	0.0136357	-0.0182275	0.0196768	0.391446	8.08478	0.000360133	0.0136357	-0.0182275	0.0196768	0.391446	8.08478	0.000360133	0.0136357	-0.0182275	0.0196768	0.391446	8.08478	0.000360133	0.0136357	-0.0182275	0.0196768	0.391446	8.08478	0.000360133	0.0136357	-0.0182275	0.0196768	0.391446	8.08478	0.000360133	0.0136357	-0.0182275	0.0196768	0.391446	8.08478	0.000360133	0.0136357	-0.0182275	0.0196768	0.391446	8.08478	0.000360133	0.0136357	-0.0182275	0.0196768
GSE26030_TH1_VS_TH17_RESTIMULATED_DAY15_POST_POLARIZATION_DN1	-0.0175101	0.713029	-8.0805	0.000361078	0.0136481	-0.0212744	-0.0175101	0.713029	-8.0805	0.000361078	0.0136481	-0.0212744	-0.0175101	0.713029	-8.0805	0.000361078	0.0136481	-0.0212744	-0.0175101	0.713029	-8.0805	0.000361078	0.0136481	-0.0212744	-0.0175101	0.713029	-8.0805	0.000361078	0.0136481	-0.0212744	-0.0175101	0.713029	-8.0805	0.000361078	0.0136481	-0.0212744	-0.0175101	0.713029	-8.0805	0.000361078	0.0136481	-0.0212744	-0.0175101	0.713029	-8.0805	0.000361078	0.0136481	-0.0212744	-0.0175101
GSE20198_UNTREATED_VS_IL12_IL18_TREATED_ACT_CD4_TCELL_UP1	-0.0244016	0.577214	-8.07428	0.000362454	0.0136519	-0.0256992	-0.0244016	0.577214	-8.07428	0.000362454	0.0136519	-0.0256992	-0.0244016	0.577214	-8.07428	0.000362454	0.0136519	-0.0256992	-0.0244016	0.577214	-8.07428	0.000362454	0.0136519	-0.0256992	-0.0244016	0.577214	-8.07428	0.000362454	0.0136519	-0.0256992	-0.0244016	0.577214	-8.07428	0.000362454	0.0136519	-0.0256992	-0.0244016	0.577214	-8.07428	0.000362454	0.0136519	-0.0256992	-0.0244016	0.577214	-8.07428	0.000362454	0.0136519	-0.0256992	-0.0244016
HALLMARK_TNFA_SIGNALING_VIA_NFKB	0.0472284	0.520751	8.07339	0.000362652	0.0136519	-0.0263343	0.0472284	0.520751	8.07339	0.000362652	0.0136519	-0.0263343	0.0472284	0.520751	8.07339	0.000362652	0.0136519	-0.0263343	0.0472284	0.520751	8.07339	0.000362652	0.0136519	-0.0263343	0.0472284	0.520751	8.07339	0.000362652	0.0136519	-0.0263343	0.0472284	0.520751	8.07339	0.000362652	0.0136519	-0.0263343	0.0472284	0.520751	8.07339	0.000362652	0.0136519	-0.0263343	0.0472284	0.520751	8.07339	0.000362652	0.0136519	-0.0263343	0.0472284
REACTOME_WNT_MEDIATED_ACTIVATION_OF_DVL	-0.0175908	0.486509	-8.07095	0.000363194	0.0136519	-0.0280708	-0.0175908	0.486509	-8.07095	0.000363194	0.0136519	-0.0280708	-0.0175908	0.486509	-8.07095	0.000363194	0.0136519	-0.0280708	-0.0175908	0.486509	-8.07095	0.000363194	0.0136519	-0.0280708	-0.0175908	0.486509	-8.07095	0.000363194	0.0136519	-0.0280708	-0.0175908	0.486509	-8.07095	0.000363194	0.0136519	-0.0280708	-0.0175908	0.486509	-8.07095	0.000363194	0.0136519	-0.0280708	-0.0175908	0.486509	-8.07095	0.000363194	0.0136519	-0.0280708	-0.0175908
GOBP_MITOTIC_RECOMBINATION	-0.0212896	0.398633	-8.06892	0.000363646	0.0136519	-0.0295184	-0.0212896	0.398633	-8.06892	0.000363646	0.0136519	-0.0295184	-0.0212896	0.398633	-8.06892	0.000363646	0.0136519	-0.0295184	-0.0212896	0.398633	-8.06892	0.000363646	0.0136519	-0.0295184	-0.0212896	0.398633	-8.06892	0.000363646	0.0136519	-0.0295184	-0.0212896	0.398633	-8.06892	0.000363646	0.0136519	-0.0295184	-0.0212896	0.398633	-8.06892	0.000363646	0.0136519	-0.0295184	-0.0212896	0.398633	-8.06892	0.000363646	0.0136519	-0.0295184	-0.0212896
GSE34156_UNTREATED_VS_6H_NOD2_LIGAND_TREATED_MONOCYTE_UP1	-0.0181063	0.645377	-8.06021	0.000365592	0.0136944	-0.0357262	-0.0181063	0.645377	-8.06021	0.000365592	0.0136944	-0.0357262	-0.0181063	0.645377	-8.06021	0.000365592	0.0136944	-0.0357262	-0.0181063	0.645377	-8.06021	0.000365592	0.0136944	-0.0357262	-0.0181063	0.645377	-8.06021	0.000365592	0.0136944	-0.0357262	-0.0181063	0.645377	-8.06021	0.000365592	0.0136944	-0.0357262	-0.0181063	0.645377	-8.06021	0.000365592	0.0136944	-0.0357262	-0.0181063	0.645377	-8.06021	0.000365592	0.0136944	-0.0357262	-0.0181063
GSE26343_UNSTIM_VS_LPS_STIM_NFAT5_KO_MACROPHAGE_DN1	0.0387861	0.548254	8.05831	0.000366018	0.0136944	-0.0370814	0.0387861	0.548254	8.05831	0.000366018	0.0136944	-0.0370814	0.0387861	0.548254	8.05831	0.000366018	0.0136944	-0.0370814	0.0387861	0.548254	8.05831	0.000366018	0.0136944	-0.0370814	0.0387861	0.548254	8.05831	0.000366018	0.0136944	-0.0370814	0.0387861	0.548254	8.05831	0.000366018	0.0136944	-0.0370814	0.0387861	0.548254	8.05831	0.000366018	0.0136944	-0.0370814	0.0387861	0.548254	8.05831	0.000366018	0.0136944	-0.0370814	0.0387861
GOBP_SPHINGOLIPID_MEDIATED_SIGNALING_PATHWAY	0.0223385	0.244091	8.04971	0.000367955	0.0137436	-0.0432213	0.0223385	0.244091	8.04971	0.000367955	0.0137436	-0.0432213	0.0223385	0.244091	8.04971	0.000367955	0.0137436	-0.0432213	0.0223385	0.244091	8.04971	0.000367955	0.0137436	-0.0432213	0.0223385	0.244091	8.04971	0.000367955	0.0137436	-0.0432213	0.0223385	0.244091	8.04971	0.000367955	0.0137436	-0.0432213	0.0223385	0.244091	8.04971	0.000367955	0.0137436	-0.0432213	0.0223385	0.244091	8.04971	0.000367955	0.0137436	-0.0432213	0.0223385
GSE19772_CTRL_VS_HCMV_INF_MONOCYTES_DN	-0.0139676	0.351558	-8.03886	0.000370415	0.0137929	-0.0509722	-0.0139676	0.351558	-8.03886	0.000370415	0.0137929	-0.0509722	-0.0139676	0.351558	-8.03886	0.000370415	0.0137929	-0.0509722	-0.0139676	0.351558	-8.03886	0.000370415	0.0137929	-0.0509722	-0.0139676	0.351558	-8.03886	0.000370415	0.0137929	-0.0509722	-0.0139676	0.351558	-8.03886	0.000370415	0.0137929	-0.0509722	-0.0139676	0.351558	-8.03886	0.000370415	0.0137929	-0.0509722	-0.0139676	0.351558	-8.03886	0.000370415	0.0137929	-0.0509722	-0.0139676
GSE25085_FETAL_LIVER_VS_ADULT_BM_SP4_THYMIC_IMPLANT_DN	-0.0125026	0.524394	-8.03839	0.000370522	0.0137929	-0.0513077	-0.0125026	0.524394	-8.03839	0.000370522	0.0137929	-0.0513077	-0.0125026	0.524394	-8.03839	0.000370522	0.0137929	-0.0513077	-0.0125026	0.524394	-8.03839	0.000370522	0.0137929	-0.0513077	-0.0125026	0.524394	-8.03839	0.000370522	0.0137929	-0.0513077	-0.0125026	0.524394	-8.03839	0.000370522	0.0137929	-0.0513077	-0.0125026	0.524394	-8.03839	0.000370522	0.0137929	-0.0513077	-0.0125026	0.524394	-8.03839	0.000370522	0.0137929	-0.0513077	-0.0125026
GOCC_MITOCHONDRIAL_TRICARBOXYLIC_ACID_CYCLE_ENZYME_COMPLEX	-0.0159039	0.397821	-8.02999	0.000372439	0.0138165	-0.0573106	-0.0159039	0.397821	-8.02999	0.000372439	0.0138165	-0.0573106	-0.0159039	0.397821	-8.02999	0.000372439	0.0138165	-0.0573106	-0.0159039	0.397821	-8.02999	0.000372439	0.0138165	-0.0573106	-0.0159039	0.397821	-8.02999	0.000372439	0.0138165	-0.0573106	-0.0159039	0.397821	-8.02999	0.000372439	0.0138165	-0.0573106	-0.0159039	0.397821	-8.02999	0.000372439	0.0138165	-0.0573106	-0.0159039	0.397821	-8.02999	0.000372439	0.0138165	-0.0573106	-0.0159039
GSE19923_WT_VS_HEB_AND_E2A_KO_DP_THYMOCYTE_UP1	-0.015127	0.747155	-8.02834	0.000372817	0.0138165	-0.0584893	-0.015127	0.747155	-8.02834	0.000372817	0.0138165	-0.0584893	-0.015127	0.747155	-8.02834	0.000372817	0.0138165	-0.0584893	-0.015127	0.747155	-8.02834	0.000372817	0.0138165	-0.0584893	-0.015127	0.747155	-8.02834	0.000372817	0.0138165	-0.0584893	-0.015127	0.747155	-8.02834	0.000372817	0.0138165	-0.0584893	-0.015127	0.747155	-8.02834	0.000372817	0.0138165	-0.0584893	-0.015127	0.747155	-8.02834	0.000372817	0.0138165	-0.0584893	-0.015127
GOBP_INTERLEUKIN_10_PRODUCTION	0.019786	0.147489	8.02476	0.000373639	0.0138165	-0.0610515	0.019786	0.147489	8.02476	0.000373639	0.0138165	-0.0610515	0.019786	0.147489	8.02476	0.000373639	0.0138165	-0.0610515	0.019786	0.147489	8.02476	0.000373639	0.0138165	-0.0610515	0.019786	0.147489	8.02476	0.000373639	0.0138165	-0.0610515	0.019786	0.147489	8.02476	0.000373639	0.0138165	-0.0610515	0.019786	0.147489	8.02476	0.000373639	0.0138165	-0.0610515	0.019786	0.147489	8.02476	0.000373639	0.0138165	-0.0610515	0.019786
GSE15750_DAY6_VS_DAY10_TRAF6KO_EFF_CD8_TCELL_UP1	-0.0218808	0.744343	-8.02196	0.000374285	0.0138165	-0.063061	-0.0218808	0.744343	-8.02196	0.000374285	0.0138165	-0.063061	-0.0218808	0.744343	-8.02196	0.000374285	0.0138165	-0.063061	-0.0218808	0.744343	-8.02196	0.000374285	0.0138165	-0.063061	-0.0218808	0.744343	-8.02196	0.000374285	0.0138165	-0.063061	-0.0218808	0.744343	-8.02196	0.000374285	0.0138165	-0.063061	-0.0218808	0.744343	-8.02196	0.000374285	0.0138165	-0.063061	-0.0218808	0.744343	-8.02196	0.000374285	0.0138165	-0.063061	-0.0218808
REACTOME_CROSS_PRESENTATION_OF_PARTICULATE_EXOGENOUS_ANTIGENS_PHAGOSOMES	0.021134	0.3081	8.02057	0.000374605	0.0138165	-0.0640564	0.021134	0.3081	8.02057	0.000374605	0.0138165	-0.0640564	0.021134	0.3081	8.02057	0.000374605	0.0138165	-0.0640564	0.021134	0.3081	8.02057	0.000374605	0.0138165	-0.0640564	0.021134	0.3081	8.02057	0.000374605	0.0138165	-0.0640564	0.021134	0.3081	8.02057	0.000374605	0.0138165	-0.0640564	0.021134	0.3081	8.02057	0.000374605	0.0138165	-0.0640564	0.021134	0.3081	8.02057	0.000374605	0.0138165	-0.0640564	0.021134
GOBP_ESTABLISHMENT_OF_PROTEIN_LOCALIZATION_TO_POSTSYNAPTIC_MEMBRANE	-0.0140237	0.39085	-8.01927	0.000374906	0.0138165	-0.0649883	-0.0140237	0.39085	-8.01927	0.000374906	0.0138165	-0.0649883	-0.0140237	0.39085	-8.01927	0.000374906	0.0138165	-0.0649883	-0.0140237	0.39085	-8.01927	0.000374906	0.0138165	-0.0649883	-0.0140237	0.39085	-8.01927	0.000374906	0.0138165	-0.0649883	-0.0140237	0.39085	-8.01927	0.000374906	0.0138165	-0.0649883	-0.0140237	0.39085	-8.01927	0.000374906	0.0138165	-0.0649883	-0.0140237	0.39085	-8.01927	0.000374906	0.0138165	-0.0649883	-0.0140237
GOBP_NEGATIVE_REGULATION_OF_ORGANELLE_ASSEMBLY	-0.0148295	0.4009	-8.0134	0.000376262	0.0138435	-0.0691903	-0.0148295	0.4009	-8.0134	0.000376262	0.0138435	-0.0691903	-0.0148295	0.4009	-8.0134	0.000376262	0.0138435	-0.0691903	-0.0148295	0.4009	-8.0134	0.000376262	0.0138435	-0.0691903	-0.0148295	0.4009	-8.0134	0.000376262	0.0138435	-0.0691903	-0.0148295	0.4009	-8.0134	0.000376262	0.0138435	-0.0691903	-0.0148295	0.4009	-8.0134	0.000376262	0.0138435	-0.0691903	-0.0148295	0.4009	-8.0134	0.000376262	0.0138435	-0.0691903	-0.0148295
GOBP_REPLICATION_FORK_PROTECTION	-0.0130943	0.422782	-8.00434	0.000378371	0.0138664	-0.0756896	-0.0130943	0.422782	-8.00434	0.000378371	0.0138664	-0.0756896	-0.0130943	0.422782	-8.00434	0.000378371	0.0138664	-0.0756896	-0.0130943	0.422782	-8.00434	0.000378371	0.0138664	-0.0756896	-0.0130943	0.422782	-8.00434	0.000378371	0.0138664	-0.0756896	-0.0130943	0.422782	-8.00434	0.000378371	0.0138664	-0.0756896	-0.0130943	0.422782	-8.00434	0.000378371	0.0138664	-0.0756896	-0.0130943	0.422782	-8.00434	0.000378371	0.0138664	-0.0756896	-0.0130943
GOBP_REGULATION_OF_CORE_PROMOTER_BINDING	0.020252	0.350266	8.00378	0.000378502	0.0138664	-0.0760937	0.020252	0.350266	8.00378	0.000378502	0.0138664	-0.0760937	0.020252	0.350266	8.00378	0.000378502	0.0138664	-0.0760937	0.020252	0.350266	8.00378	0.000378502	0.0138664	-0.0760937	0.020252	0.350266	8.00378	0.000378502	0.0138664	-0.0760937	0.020252	0.350266	8.00378	0.000378502	0.0138664	-0.0760937	0.020252	0.350266	8.00378	0.000378502	0.0138664	-0.0760937	0.020252	0.350266	8.00378	0.000378502	0.0138664	-0.0760937	0.020252
GOBP_DNA_LIGATION	-0.0180447	0.443529	-8.00006	0.00037937	0.0138664	-0.0787587	-0.0180447	0.443529	-8.00006	0.00037937	0.0138664	-0.0787587	-0.0180447	0.443529	-8.00006	0.00037937	0.0138664	-0.0787587	-0.0180447	0.443529	-8.00006	0.00037937	0.0138664	-0.0787587	-0.0180447	0.443529	-8.00006	0.00037937	0.0138664	-0.0787587	-0.0180447	0.443529	-8.00006	0.00037937	0.0138664	-0.0787587	-0.0180447	0.443529	-8.00006	0.00037937	0.0138664	-0.0787587	-0.0180447	0.443529	-8.00006	0.00037937	0.0138664	-0.0787587	-0.0180447
GOMF_ARGININE_TRANSMEMBRANE_TRANSPORTER_ACTIVITY	0.0190985	0.379942	7.99996	0.000379395	0.0138664	-0.0788339	0.0190985	0.379942	7.99996	0.000379395	0.0138664	-0.0788339	0.0190985	0.379942	7.99996	0.000379395	0.0138664	-0.0788339	0.0190985	0.379942	7.99996	0.000379395	0.0138664	-0.0788339	0.0190985	0.379942	7.99996	0.000379395	0.0138664	-0.0788339	0.0190985	0.379942	7.99996	0.000379395	0.0138664	-0.0788339	0.0190985	0.379942	7.99996	0.000379395	0.0138664	-0.0788339	0.0190985	0.379942	7.99996	0.000379395	0.0138664	-0.0788339	0.0190985
GOMF_PHOSPHATIDYLINOSITOL_4_5_BISPHOSPHATE_5_PHOSPHATASE_ACTIVITY	-0.0169566	0.381693	-7.98945	0.000381865	0.0139337	-0.0863831	-0.0169566	0.381693	-7.98945	0.000381865	0.0139337	-0.0863831	-0.0169566	0.381693	-7.98945	0.000381865	0.0139337	-0.0863831	-0.0169566	0.381693	-7.98945	0.000381865	0.0139337	-0.0863831	-0.0169566	0.381693	-7.98945	0.000381865	0.0139337	-0.0863831	-0.0169566	0.381693	-7.98945	0.000381865	0.0139337	-0.0863831	-0.0169566	0.381693	-7.98945	0.000381865	0.0139337	-0.0863831	-0.0169566	0.381693	-7.98945	0.000381865	0.0139337	-0.0863831	-0.0169566
GOBP_REGULATION_OF_SMALL_GTPASE_MEDIATED_SIGNAL_TRANSDUCTION	-0.0188499	0.328589	-7.9729	0.000385792	0.0140226	-0.0982831	-0.0188499	0.328589	-7.9729	0.000385792	0.0140226	-0.0982831	-0.0188499	0.328589	-7.9729	0.000385792	0.0140226	-0.0982831	-0.0188499	0.328589	-7.9729	0.000385792	0.0140226	-0.0982831	-0.0188499	0.328589	-7.9729	0.000385792	0.0140226	-0.0982831	-0.0188499	0.328589	-7.9729	0.000385792	0.0140226	-0.0982831	-0.0188499	0.328589	-7.9729	0.000385792	0.0140226	-0.0982831	-0.0188499	0.328589	-7.9729	0.000385792	0.0140226	-0.0982831	-0.0188499
GOMF_AZOLE_TRANSMEMBRANE_TRANSPORTER_ACTIVITY	0.0183748	0.32884	7.97187	0.000386038	0.0140226	-0.0990252	0.0183748	0.32884	7.97187	0.000386038	0.0140226	-0.0990252	0.0183748	0.32884	7.97187	0.000386038	0.0140226	-0.0990252	0.0183748	0.32884	7.97187	0.000386038	0.0140226	-0.0990252	0.0183748	0.32884	7.97187	0.000386038	0.0140226	-0.0990252	0.0183748	0.32884	7.97187	0.000386038	0.0140226	-0.0990252	0.0183748	0.32884	7.97187	0.000386038	0.0140226	-0.0990252	0.0183748	0.32884	7.97187	0.000386038	0.0140226	-0.0990252	0.0183748
GOBP_REGULATION_OF_MACROPHAGE_PROLIFERATION	-0.164406	0.198161	-7.96926	0.000386663	0.0140226	-0.100906	-0.164406	0.198161	-7.96926	0.000386663	0.0140226	-0.100906	-0.164406	0.198161	-7.96926	0.000386663	0.0140226	-0.100906	-0.164406	0.198161	-7.96926	0.000386663	0.0140226	-0.100906	-0.164406	0.198161	-7.96926	0.000386663	0.0140226	-0.100906	-0.164406	0.198161	-7.96926	0.000386663	0.0140226	-0.100906	-0.164406	0.198161	-7.96926	0.000386663	0.0140226	-0.100906	-0.164406	0.198161	-7.96926	0.000386663	0.0140226	-0.100906	-0.164406
GOMF_PRE_MRNA_INTRONIC_BINDING	0.0122373	0.396622	7.96853	0.000386838	0.0140226	-0.101433	0.0122373	0.396622	7.96853	0.000386838	0.0140226	-0.101433	0.0122373	0.396622	7.96853	0.000386838	0.0140226	-0.101433	0.0122373	0.396622	7.96853	0.000386838	0.0140226	-0.101433	0.0122373	0.396622	7.96853	0.000386838	0.0140226	-0.101433	0.0122373	0.396622	7.96853	0.000386838	0.0140226	-0.101433	0.0122373	0.396622	7.96853	0.000386838	0.0140226	-0.101433	0.0122373	0.396622	7.96853	0.000386838	0.0140226	-0.101433	0.0122373
GOBP_NEUTROPHIL_MEDIATED_KILLING_OF_GRAM_NEGATIVE_BACTERIUM	0.0253027	0.110374	7.96249	0.000388287	0.014052	-0.105781	0.0253027	0.110374	7.96249	0.000388287	0.014052	-0.105781	0.0253027	0.110374	7.96249	0.000388287	0.014052	-0.105781	0.0253027	0.110374	7.96249	0.000388287	0.014052	-0.105781	0.0253027	0.110374	7.96249	0.000388287	0.014052	-0.105781	0.0253027	0.110374	7.96249	0.000388287	0.014052	-0.105781	0.0253027	0.110374	7.96249	0.000388287	0.014052	-0.105781	0.0253027	0.110374	7.96249	0.000388287	0.014052	-0.105781	0.0253027
GOBP_SKELETAL_MUSCLE_SATELLITE_CELL_DIFFERENTIATION	0.0146474	0.347529	7.95193	0.000390838	0.0141156	-0.113398	0.0146474	0.347529	7.95193	0.000390838	0.0141156	-0.113398	0.0146474	0.347529	7.95193	0.000390838	0.0141156	-0.113398	0.0146474	0.347529	7.95193	0.000390838	0.0141156	-0.113398	0.0146474	0.347529	7.95193	0.000390838	0.0141156	-0.113398	0.0146474	0.347529	7.95193	0.000390838	0.0141156	-0.113398	0.0146474	0.347529	7.95193	0.000390838	0.0141156	-0.113398	0.0146474	0.347529	7.95193	0.000390838	0.0141156	-0.113398	0.0146474
GSE41176_UNSTIM_VS_ANTI_IGM_STIM_TAK1_KO_BCELL_24H_UP	-0.0168497	0.464674	-7.94394	0.000392781	0.0141156	-0.119166	-0.0168497	0.464674	-7.94394	0.000392781	0.0141156	-0.119166	-0.0168497	0.464674	-7.94394	0.000392781	0.0141156	-0.119166	-0.0168497	0.464674	-7.94394	0.000392781	0.0141156	-0.119166	-0.0168497	0.464674	-7.94394	0.000392781	0.0141156	-0.119166	-0.0168497	0.464674	-7.94394	0.000392781	0.0141156	-0.119166	-0.0168497	0.464674	-7.94394	0.000392781	0.0141156	-0.119166	-0.0168497	0.464674	-7.94394	0.000392781	0.0141156	-0.119166	-0.0168497
GOMF_MICROTUBULE_PLUS_END_BINDING	-0.0126307	0.437439	-7.94337	0.000392919	0.0141156	-0.119574	-0.0126307	0.437439	-7.94337	0.000392919	0.0141156	-0.119574	-0.0126307	0.437439	-7.94337	0.000392919	0.0141156	-0.119574	-0.0126307	0.437439	-7.94337	0.000392919	0.0141156	-0.119574	-0.0126307	0.437439	-7.94337	0.000392919	0.0141156	-0.119574	-0.0126307	0.437439	-7.94337	0.000392919	0.0141156	-0.119574	-0.0126307	0.437439	-7.94337	0.000392919	0.0141156	-0.119574	-0.0126307	0.437439	-7.94337	0.000392919	0.0141156	-0.119574	-0.0126307
GOBP_RNA_DESTABILIZATION	0.0154756	0.436592	7.9417	0.000393326	0.0141156	-0.120779	0.0154756	0.436592	7.9417	0.000393326	0.0141156	-0.120779	0.0154756	0.436592	7.9417	0.000393326	0.0141156	-0.120779	0.0154756	0.436592	7.9417	0.000393326	0.0141156	-0.120779	0.0154756	0.436592	7.9417	0.000393326	0.0141156	-0.120779	0.0154756	0.436592	7.9417	0.000393326	0.0141156	-0.120779	0.0154756	0.436592	7.9417	0.000393326	0.0141156	-0.120779	0.0154756	0.436592	7.9417	0.000393326	0.0141156	-0.120779	0.0154756
GSE16386_IL4_VS_IL4_AND_ROSIGLITAZONE_STIM_MACROPHAGE_6H_DN1	-0.0362476	0.337156	-7.93824	0.000394172	0.0141156	-0.123278	-0.0362476	0.337156	-7.93824	0.000394172	0.0141156	-0.123278	-0.0362476	0.337156	-7.93824	0.000394172	0.0141156	-0.123278	-0.0362476	0.337156	-7.93824	0.000394172	0.0141156	-0.123278	-0.0362476	0.337156	-7.93824	0.000394172	0.0141156	-0.123278	-0.0362476	0.337156	-7.93824	0.000394172	0.0141156	-0.123278	-0.0362476	0.337156	-7.93824	0.000394172	0.0141156	-0.123278	-0.0362476	0.337156	-7.93824	0.000394172	0.0141156	-0.123278	-0.0362476
GOMF_NOTCH_BINDING	0.0153699	0.382327	7.93582	0.000394765	0.0141156	-0.125028	0.0153699	0.382327	7.93582	0.000394765	0.0141156	-0.125028	0.0153699	0.382327	7.93582	0.000394765	0.0141156	-0.125028	0.0153699	0.382327	7.93582	0.000394765	0.0141156	-0.125028	0.0153699	0.382327	7.93582	0.000394765	0.0141156	-0.125028	0.0153699	0.382327	7.93582	0.000394765	0.0141156	-0.125028	0.0153699	0.382327	7.93582	0.000394765	0.0141156	-0.125028	0.0153699	0.382327	7.93582	0.000394765	0.0141156	-0.125028	0.0153699
GOBP_TELOMERE_MAINTENANCE_VIA_RECOMBINATION	-0.024792	0.428961	-7.93316	0.00039542	0.0141156	-0.126956	-0.024792	0.428961	-7.93316	0.00039542	0.0141156	-0.126956	-0.024792	0.428961	-7.93316	0.00039542	0.0141156	-0.126956	-0.024792	0.428961	-7.93316	0.00039542	0.0141156	-0.126956	-0.024792	0.428961	-7.93316	0.00039542	0.0141156	-0.126956	-0.024792	0.428961	-7.93316	0.00039542	0.0141156	-0.126956	-0.024792	0.428961	-7.93316	0.00039542	0.0141156	-0.126956	-0.024792	0.428961	-7.93316	0.00039542	0.0141156	-0.126956	-0.024792
GOBP_ROUNDABOUT_SIGNALING_PATHWAY	-0.0132513	0.437537	-7.93203	0.000395698	0.0141156	-0.127774	-0.0132513	0.437537	-7.93203	0.000395698	0.0141156	-0.127774	-0.0132513	0.437537	-7.93203	0.000395698	0.0141156	-0.127774	-0.0132513	0.437537	-7.93203	0.000395698	0.0141156	-0.127774	-0.0132513	0.437537	-7.93203	0.000395698	0.0141156	-0.127774	-0.0132513	0.437537	-7.93203	0.000395698	0.0141156	-0.127774	-0.0132513	0.437537	-7.93203	0.000395698	0.0141156	-0.127774	-0.0132513	0.437537	-7.93203	0.000395698	0.0141156	-0.127774	-0.0132513
GSE9601_UNTREATED_VS_PI3K_INHIBITOR_TREATED_HCMV_INF_MONOCYTE_DN1	-0.0208887	0.602542	-7.93166	0.000395788	0.0141156	-0.128037	-0.0208887	0.602542	-7.93166	0.000395788	0.0141156	-0.128037	-0.0208887	0.602542	-7.93166	0.000395788	0.0141156	-0.128037	-0.0208887	0.602542	-7.93166	0.000395788	0.0141156	-0.128037	-0.0208887	0.602542	-7.93166	0.000395788	0.0141156	-0.128037	-0.0208887	0.602542	-7.93166	0.000395788	0.0141156	-0.128037	-0.0208887	0.602542	-7.93166	0.000395788	0.0141156	-0.128037	-0.0208887	0.602542	-7.93166	0.000395788	0.0141156	-0.128037	-0.0208887
GOBP_POSITIVE_REGULATION_OF_CHROMOSOME_SEPARATION	-0.0160287	0.46223	-7.92185	0.00039821	0.0141791	-0.135134	-0.0160287	0.46223	-7.92185	0.00039821	0.0141791	-0.135134	-0.0160287	0.46223	-7.92185	0.00039821	0.0141791	-0.135134	-0.0160287	0.46223	-7.92185	0.00039821	0.0141791	-0.135134	-0.0160287	0.46223	-7.92185	0.00039821	0.0141791	-0.135134	-0.0160287	0.46223	-7.92185	0.00039821	0.0141791	-0.135134	-0.0160287	0.46223	-7.92185	0.00039821	0.0141791	-0.135134	-0.0160287	0.46223	-7.92185	0.00039821	0.0141791	-0.135134	-0.0160287
GSE17721_CTRL_VS_CPG_24H_BMDC_UP1	-0.03284	0.457396	-7.91759	0.000399268	0.0141939	-0.138222	-0.03284	0.457396	-7.91759	0.000399268	0.0141939	-0.138222	-0.03284	0.457396	-7.91759	0.000399268	0.0141939	-0.138222	-0.03284	0.457396	-7.91759	0.000399268	0.0141939	-0.138222	-0.03284	0.457396	-7.91759	0.000399268	0.0141939	-0.138222	-0.03284	0.457396	-7.91759	0.000399268	0.0141939	-0.138222	-0.03284	0.457396	-7.91759	0.000399268	0.0141939	-0.138222	-0.03284	0.457396	-7.91759	0.000399268	0.0141939	-0.138222	-0.03284
REACTOME_CYCLIN_A_B1_B2_ASSOCIATED_EVENTS_DURING_G2_M_TRANSITION	-0.0118709	0.501073	-7.91194	0.000400674	0.014221	-0.14231	-0.0118709	0.501073	-7.91194	0.000400674	0.014221	-0.14231	-0.0118709	0.501073	-7.91194	0.000400674	0.014221	-0.14231	-0.0118709	0.501073	-7.91194	0.000400674	0.014221	-0.14231	-0.0118709	0.501073	-7.91194	0.000400674	0.014221	-0.14231	-0.0118709	0.501073	-7.91194	0.000400674	0.014221	-0.14231	-0.0118709	0.501073	-7.91194	0.000400674	0.014221	-0.14231	-0.0118709	0.501073	-7.91194	0.000400674	0.014221	-0.14231	-0.0118709
GSE36476_CTRL_VS_TSST_ACT_72H_MEMORY_CD4_TCELL_OLD_DN1	-0.0144332	0.779912	-7.89791	0.000404196	0.014295	-0.15249	-0.0144332	0.779912	-7.89791	0.000404196	0.014295	-0.15249	-0.0144332	0.779912	-7.89791	0.000404196	0.014295	-0.15249	-0.0144332	0.779912	-7.89791	0.000404196	0.014295	-0.15249	-0.0144332	0.779912	-7.89791	0.000404196	0.014295	-0.15249	-0.0144332	0.779912	-7.89791	0.000404196	0.014295	-0.15249	-0.0144332	0.779912	-7.89791	0.000404196	0.014295	-0.15249	-0.0144332	0.779912	-7.89791	0.000404196	0.014295	-0.15249	-0.0144332
GOBP_NON_MOTILE_CILIUM_ASSEMBLY	-0.0129657	0.382535	-7.89618	0.000404633	0.014295	-0.153745	-0.0129657	0.382535	-7.89618	0.000404633	0.014295	-0.153745	-0.0129657	0.382535	-7.89618	0.000404633	0.014295	-0.153745	-0.0129657	0.382535	-7.89618	0.000404633	0.014295	-0.153745	-0.0129657	0.382535	-7.89618	0.000404633	0.014295	-0.153745	-0.0129657	0.382535	-7.89618	0.000404633	0.014295	-0.153745	-0.0129657	0.382535	-7.89618	0.000404633	0.014295	-0.153745	-0.0129657	0.382535	-7.89618	0.000404633	0.014295	-0.153745	-0.0129657
REACTOME_DISEASES_OF_BASE_EXCISION_REPAIR	-0.0260067	0.389049	-7.89276	0.000405498	0.014295	-0.156229	-0.0260067	0.389049	-7.89276	0.000405498	0.014295	-0.156229	-0.0260067	0.389049	-7.89276	0.000405498	0.014295	-0.156229	-0.0260067	0.389049	-7.89276	0.000405498	0.014295	-0.156229	-0.0260067	0.389049	-7.89276	0.000405498	0.014295	-0.156229	-0.0260067	0.389049	-7.89276	0.000405498	0.014295	-0.156229	-0.0260067	0.389049	-7.89276	0.000405498	0.014295	-0.156229	-0.0260067	0.389049	-7.89276	0.000405498	0.014295	-0.156229	-0.0260067
GOBP_N_ACETYLNEURAMINATE_METABOLIC_PROCESS	-0.0176805	0.406532	-7.89208	0.00040567	0.014295	-0.156724	-0.0176805	0.406532	-7.89208	0.00040567	0.014295	-0.156724	-0.0176805	0.406532	-7.89208	0.00040567	0.014295	-0.156724	-0.0176805	0.406532	-7.89208	0.00040567	0.014295	-0.156724	-0.0176805	0.406532	-7.89208	0.00040567	0.014295	-0.156724	-0.0176805	0.406532	-7.89208	0.00040567	0.014295	-0.156724	-0.0176805	0.406532	-7.89208	0.00040567	0.014295	-0.156724	-0.0176805	0.406532	-7.89208	0.00040567	0.014295	-0.156724	-0.0176805
GOBP_RHO_PROTEIN_SIGNAL_TRANSDUCTION	-0.0239144	0.278475	-7.89081	0.000405992	0.014295	-0.157645	-0.0239144	0.278475	-7.89081	0.000405992	0.014295	-0.157645	-0.0239144	0.278475	-7.89081	0.000405992	0.014295	-0.157645	-0.0239144	0.278475	-7.89081	0.000405992	0.014295	-0.157645	-0.0239144	0.278475	-7.89081	0.000405992	0.014295	-0.157645	-0.0239144	0.278475	-7.89081	0.000405992	0.014295	-0.157645	-0.0239144	0.278475	-7.89081	0.000405992	0.014295	-0.157645	-0.0239144	0.278475	-7.89081	0.000405992	0.014295	-0.157645	-0.0239144
GOBP_ISOPENTENYL_DIPHOSPHATE_BIOSYNTHETIC_PROCESS	-0.0202757	0.434963	-7.88214	0.000408195	0.0143206	-0.163942	-0.0202757	0.434963	-7.88214	0.000408195	0.0143206	-0.163942	-0.0202757	0.434963	-7.88214	0.000408195	0.0143206	-0.163942	-0.0202757	0.434963	-7.88214	0.000408195	0.0143206	-0.163942	-0.0202757	0.434963	-7.88214	0.000408195	0.0143206	-0.163942	-0.0202757	0.434963	-7.88214	0.000408195	0.0143206	-0.163942	-0.0202757	0.434963	-7.88214	0.000408195	0.0143206	-0.163942	-0.0202757	0.434963	-7.88214	0.000408195	0.0143206	-0.163942	-0.0202757
REACTOME_ACTIVATION_OF_PPARGC1A_PGC_1ALPHA_BY_PHOSPHORYLATION	0.0132223	0.357311	7.88205	0.00040822	0.0143206	-0.164011	0.0132223	0.357311	7.88205	0.00040822	0.0143206	-0.164011	0.0132223	0.357311	7.88205	0.00040822	0.0143206	-0.164011	0.0132223	0.357311	7.88205	0.00040822	0.0143206	-0.164011	0.0132223	0.357311	7.88205	0.00040822	0.0143206	-0.164011	0.0132223	0.357311	7.88205	0.00040822	0.0143206	-0.164011	0.0132223	0.357311	7.88205	0.00040822	0.0143206	-0.164011	0.0132223	0.357311	7.88205	0.00040822	0.0143206	-0.164011	0.0132223
GSE3982_CENT_MEMORY_CD4_TCELL_VS_NKCELL_DN	-0.0201106	0.367723	-7.88032	0.000408662	0.0143206	-0.16527	-0.0201106	0.367723	-7.88032	0.000408662	0.0143206	-0.16527	-0.0201106	0.367723	-7.88032	0.000408662	0.0143206	-0.16527	-0.0201106	0.367723	-7.88032	0.000408662	0.0143206	-0.16527	-0.0201106	0.367723	-7.88032	0.000408662	0.0143206	-0.16527	-0.0201106	0.367723	-7.88032	0.000408662	0.0143206	-0.16527	-0.0201106	0.367723	-7.88032	0.000408662	0.0143206	-0.16527	-0.0201106	0.367723	-7.88032	0.000408662	0.0143206	-0.16527	-0.0201106
GOBP_PYRIMIDINE_NUCLEOSIDE_METABOLIC_PROCESS	-0.0498081	0.234577	-7.87691	0.000409534	0.0143263	-0.16775	-0.0498081	0.234577	-7.87691	0.000409534	0.0143263	-0.16775	-0.0498081	0.234577	-7.87691	0.000409534	0.0143263	-0.16775	-0.0498081	0.234577	-7.87691	0.000409534	0.0143263	-0.16775	-0.0498081	0.234577	-7.87691	0.000409534	0.0143263	-0.16775	-0.0498081	0.234577	-7.87691	0.000409534	0.0143263	-0.16775	-0.0498081	0.234577	-7.87691	0.000409534	0.0143263	-0.16775	-0.0498081	0.234577	-7.87691	0.000409534	0.0143263	-0.16775	-0.0498081
GOBP_CELLULAR_RESPONSE_TO_INTERFERON_ALPHA	0.0237436	0.310128	7.87462	0.000410119	0.0143263	-0.169411	0.0237436	0.310128	7.87462	0.000410119	0.0143263	-0.169411	0.0237436	0.310128	7.87462	0.000410119	0.0143263	-0.169411	0.0237436	0.310128	7.87462	0.000410119	0.0143263	-0.169411	0.0237436	0.310128	7.87462	0.000410119	0.0143263	-0.169411	0.0237436	0.310128	7.87462	0.000410119	0.0143263	-0.169411	0.0237436	0.310128	7.87462	0.000410119	0.0143263	-0.169411	0.0237436	0.310128	7.87462	0.000410119	0.0143263	-0.169411	0.0237436
GOBP_PROTEIN_GERANYLGERANYLATION	-0.0132896	0.37083	-7.86893	0.000411583	0.0143288	-0.173554	-0.0132896	0.37083	-7.86893	0.000411583	0.0143288	-0.173554	-0.0132896	0.37083	-7.86893	0.000411583	0.0143288	-0.173554	-0.0132896	0.37083	-7.86893	0.000411583	0.0143288	-0.173554	-0.0132896	0.37083	-7.86893	0.000411583	0.0143288	-0.173554	-0.0132896	0.37083	-7.86893	0.000411583	0.0143288	-0.173554	-0.0132896	0.37083	-7.86893	0.000411583	0.0143288	-0.173554	-0.0132896	0.37083	-7.86893	0.000411583	0.0143288	-0.173554	-0.0132896
GSE32255_UNSTIM_VS_4H_LPS_STIM_DC_DN	-0.017853	0.420292	-7.86772	0.000411894	0.0143288	-0.174434	-0.017853	0.420292	-7.86772	0.000411894	0.0143288	-0.174434	-0.017853	0.420292	-7.86772	0.000411894	0.0143288	-0.174434	-0.017853	0.420292	-7.86772	0.000411894	0.0143288	-0.174434	-0.017853	0.420292	-7.86772	0.000411894	0.0143288	-0.174434	-0.017853	0.420292	-7.86772	0.000411894	0.0143288	-0.174434	-0.017853	0.420292	-7.86772	0.000411894	0.0143288	-0.174434	-0.017853	0.420292	-7.86772	0.000411894	0.0143288	-0.174434	-0.017853
GOBP_FAT_SOLUBLE_VITAMIN_BIOSYNTHETIC_PROCESS	0.0174312	0.281623	7.86679	0.000412134	0.0143288	-0.175111	0.0174312	0.281623	7.86679	0.000412134	0.0143288	-0.175111	0.0174312	0.281623	7.86679	0.000412134	0.0143288	-0.175111	0.0174312	0.281623	7.86679	0.000412134	0.0143288	-0.175111	0.0174312	0.281623	7.86679	0.000412134	0.0143288	-0.175111	0.0174312	0.281623	7.86679	0.000412134	0.0143288	-0.175111	0.0174312	0.281623	7.86679	0.000412134	0.0143288	-0.175111	0.0174312	0.281623	7.86679	0.000412134	0.0143288	-0.175111	0.0174312
GSE35543_IN_VITRO_ITREG_VS_CONVERTED_EX_ITREG_UP	-0.018801	0.49654	-7.85679	0.000414724	0.0143673	-0.182397	-0.018801	0.49654	-7.85679	0.000414724	0.0143673	-0.182397	-0.018801	0.49654	-7.85679	0.000414724	0.0143673	-0.182397	-0.018801	0.49654	-7.85679	0.000414724	0.0143673	-0.182397	-0.018801	0.49654	-7.85679	0.000414724	0.0143673	-0.182397	-0.018801	0.49654	-7.85679	0.000414724	0.0143673	-0.182397	-0.018801	0.49654	-7.85679	0.000414724	0.0143673	-0.182397	-0.018801	0.49654	-7.85679	0.000414724	0.0143673	-0.182397	-0.018801
GSE13306_LAMINA_PROPRIA_VS_SPLEEN_TREG_DN1	-0.0205054	0.508404	-7.85552	0.000415054	0.0143673	-0.183323	-0.0205054	0.508404	-7.85552	0.000415054	0.0143673	-0.183323	-0.0205054	0.508404	-7.85552	0.000415054	0.0143673	-0.183323	-0.0205054	0.508404	-7.85552	0.000415054	0.0143673	-0.183323	-0.0205054	0.508404	-7.85552	0.000415054	0.0143673	-0.183323	-0.0205054	0.508404	-7.85552	0.000415054	0.0143673	-0.183323	-0.0205054	0.508404	-7.85552	0.000415054	0.0143673	-0.183323	-0.0205054	0.508404	-7.85552	0.000415054	0.0143673	-0.183323	-0.0205054
GSE24142_ADULT_VS_FETAL_EARLY_THYMIC_PROGENITOR_DN1	-0.0229088	0.677983	-7.85369	0.000415532	0.0143673	-0.18466	-0.0229088	0.677983	-7.85369	0.000415532	0.0143673	-0.18466	-0.0229088	0.677983	-7.85369	0.000415532	0.0143673	-0.18466	-0.0229088	0.677983	-7.85369	0.000415532	0.0143673	-0.18466	-0.0229088	0.677983	-7.85369	0.000415532	0.0143673	-0.18466	-0.0229088	0.677983	-7.85369	0.000415532	0.0143673	-0.18466	-0.0229088	0.677983	-7.85369	0.000415532	0.0143673	-0.18466	-0.0229088	0.677983	-7.85369	0.000415532	0.0143673	-0.18466	-0.0229088
GOBP_L_ARGININE_TRANSPORT	0.0176662	0.291366	7.8525	0.000415842	0.0143673	-0.185528	0.0176662	0.291366	7.8525	0.000415842	0.0143673	-0.185528	0.0176662	0.291366	7.8525	0.000415842	0.0143673	-0.185528	0.0176662	0.291366	7.8525	0.000415842	0.0143673	-0.185528	0.0176662	0.291366	7.8525	0.000415842	0.0143673	-0.185528	0.0176662	0.291366	7.8525	0.000415842	0.0143673	-0.185528	0.0176662	0.291366	7.8525	0.000415842	0.0143673	-0.185528	0.0176662	0.291366	7.8525	0.000415842	0.0143673	-0.185528	0.0176662
GOBP_REGULATION_OF_LUNG_BLOOD_PRESSURE	0.0141174	0.187762	7.84952	0.00041662	0.0143718	-0.187703	0.0141174	0.187762	7.84952	0.00041662	0.0143718	-0.187703	0.0141174	0.187762	7.84952	0.00041662	0.0143718	-0.187703	0.0141174	0.187762	7.84952	0.00041662	0.0143718	-0.187703	0.0141174	0.187762	7.84952	0.00041662	0.0143718	-0.187703	0.0141174	0.187762	7.84952	0.00041662	0.0143718	-0.187703	0.0141174	0.187762	7.84952	0.00041662	0.0143718	-0.187703	0.0141174	0.187762	7.84952	0.00041662	0.0143718	-0.187703	0.0141174
GOBP_SODIUM_DEPENDENT_PHOSPHATE_TRANSPORT	0.0155526	0.296606	7.8252	0.000423033	0.014532	-0.205471	0.0155526	0.296606	7.8252	0.000423033	0.014532	-0.205471	0.0155526	0.296606	7.8252	0.000423033	0.014532	-0.205471	0.0155526	0.296606	7.8252	0.000423033	0.014532	-0.205471	0.0155526	0.296606	7.8252	0.000423033	0.014532	-0.205471	0.0155526	0.296606	7.8252	0.000423033	0.014532	-0.205471	0.0155526	0.296606	7.8252	0.000423033	0.014532	-0.205471	0.0155526	0.296606	7.8252	0.000423033	0.014532	-0.205471	0.0155526
REACTOME_PI3K_AKT_ACTIVATION	0.0158329	0.341682	7.82495	0.0004231	0.014532	-0.205656	0.0158329	0.341682	7.82495	0.0004231	0.014532	-0.205656	0.0158329	0.341682	7.82495	0.0004231	0.014532	-0.205656	0.0158329	0.341682	7.82495	0.0004231	0.014532	-0.205656	0.0158329	0.341682	7.82495	0.0004231	0.014532	-0.205656	0.0158329	0.341682	7.82495	0.0004231	0.014532	-0.205656	0.0158329	0.341682	7.82495	0.0004231	0.014532	-0.205656	0.0158329	0.341682	7.82495	0.0004231	0.014532	-0.205656	0.0158329
GOMF_RRNA_ADENINE_METHYLTRANSFERASE_ACTIVITY	-0.0174968	0.408517	-7.82444	0.000423237	0.014532	-0.206031	-0.0174968	0.408517	-7.82444	0.000423237	0.014532	-0.206031	-0.0174968	0.408517	-7.82444	0.000423237	0.014532	-0.206031	-0.0174968	0.408517	-7.82444	0.000423237	0.014532	-0.206031	-0.0174968	0.408517	-7.82444	0.000423237	0.014532	-0.206031	-0.0174968	0.408517	-7.82444	0.000423237	0.014532	-0.206031	-0.0174968	0.408517	-7.82444	0.000423237	0.014532	-0.206031	-0.0174968	0.408517	-7.82444	0.000423237	0.014532	-0.206031	-0.0174968
REACTOME_ARYL_HYDROCARBON_RECEPTOR_SIGNALLING	-0.0158319	0.456522	-7.81786	0.000424991	0.0145696	-0.210841	-0.0158319	0.456522	-7.81786	0.000424991	0.0145696	-0.210841	-0.0158319	0.456522	-7.81786	0.000424991	0.0145696	-0.210841	-0.0158319	0.456522	-7.81786	0.000424991	0.0145696	-0.210841	-0.0158319	0.456522	-7.81786	0.000424991	0.0145696	-0.210841	-0.0158319	0.456522	-7.81786	0.000424991	0.0145696	-0.210841	-0.0158319	0.456522	-7.81786	0.000424991	0.0145696	-0.210841	-0.0158319	0.456522	-7.81786	0.000424991	0.0145696	-0.210841	-0.0158319
REACTOME_CRISTAE_FORMATION	-0.0128014	0.503196	-7.7951	0.000431133	0.014726	-0.22753	-0.0128014	0.503196	-7.7951	0.000431133	0.014726	-0.22753	-0.0128014	0.503196	-7.7951	0.000431133	0.014726	-0.22753	-0.0128014	0.503196	-7.7951	0.000431133	0.014726	-0.22753	-0.0128014	0.503196	-7.7951	0.000431133	0.014726	-0.22753	-0.0128014	0.503196	-7.7951	0.000431133	0.014726	-0.22753	-0.0128014	0.503196	-7.7951	0.000431133	0.014726	-0.22753	-0.0128014	0.503196	-7.7951	0.000431133	0.014726	-0.22753	-0.0128014
GOMF_STAT_FAMILY_PROTEIN_BINDING	-0.0141938	0.28313	-7.794	0.000431433	0.014726	-0.228339	-0.0141938	0.28313	-7.794	0.000431433	0.014726	-0.228339	-0.0141938	0.28313	-7.794	0.000431433	0.014726	-0.228339	-0.0141938	0.28313	-7.794	0.000431433	0.014726	-0.228339	-0.0141938	0.28313	-7.794	0.000431433	0.014726	-0.228339	-0.0141938	0.28313	-7.794	0.000431433	0.014726	-0.228339	-0.0141938	0.28313	-7.794	0.000431433	0.014726	-0.228339	-0.0141938	0.28313	-7.794	0.000431433	0.014726	-0.228339	-0.0141938
GOCC_COP9_SIGNALOSOME	0.013318	0.434031	7.79356	0.000431551	0.014726	-0.228658	0.013318	0.434031	7.79356	0.000431551	0.014726	-0.228658	0.013318	0.434031	7.79356	0.000431551	0.014726	-0.228658	0.013318	0.434031	7.79356	0.000431551	0.014726	-0.228658	0.013318	0.434031	7.79356	0.000431551	0.014726	-0.228658	0.013318	0.434031	7.79356	0.000431551	0.014726	-0.228658	0.013318	0.434031	7.79356	0.000431551	0.014726	-0.228658	0.013318	0.434031	7.79356	0.000431551	0.014726	-0.228658	0.013318
[truncated: 21,464 more rows]
[truncated: 41 more columns]

## Sheet: Fig. S5
Fig. S5a
Days post treatment	0mM mannose				5mM mannose				25mM mannose
0	3000	3000	3000		3000	3000	3000		3000	3000	3000
[truncated: 29 more rows]

[truncated: 2 more sheets: Fig. S6, Fig. S7]
